# Supplementary material for: Gene expression analysis supports tumor threshold over 2.0 cm for T-category breast cancer
Source: EURASIP J Bioinform Syst Biol. 2016 Feb 8;2016:6. doi: 10.1186/s13637-015-0034-5 (PMC4746218; doi:10.1186/s13637-015-0034-5)
Supplement: Additional file 2: Table S1. — SAM's outputs for the unique and the overlapping significant probes. (XLS 1341.44 kb) [file 13637_2015_34_MOESM2_ESM.xls]

## Sheet: Sheet1
2.4cm wo 2.0cm (part A )				2.0cm wo 2.4cm (part B)				2.0cm U 2.4cm (part C)
genes	chr position	up/down regulation by SAM	q-value by SAM (smaller is better)	genes	chr position	up/down regulation by SAM	q-value by SAM (smaller is better)	genes	chr position	up/down regulation by SAM	q-value by SAM (smaller is better)
A_24_P932220	chr1:003598872-003598813	up	1.1187	A_32_P223245	chr1:000819138-000819197	up	4.8073	A_24_P281853	chr1:000605346-000605411	up	1.7966
ENST00000341781	chr1:008051943-008051884	down	2.9929	A_24_P242319	chr1:033955713-033955654	up	1.5008	ENST00000344179	chr1:000884313-000884254	up	3.1237
ENST00000321005	chr1:010985411-010985352	up	3.4590	A_24_P715104	chr1:039609928-039609874	up	4.8073	A_24_P174063	chr1:001210293-001210352	down	0.4481
A_24_P238666	chr1:013125559-013125498	up	1.1187	A_24_P24786	chr1:041399462-041399403	down	0.9216	A_24_P499481	chr1:004491263-004491322	up	1.7966
A_24_P332780	chr1:015755716-015755657	up	0.1916	AGL	chr1:100101250-100101309	down	1.5008	A_32_P185089	chr1:004682808-004682749	up	3.1237
A_32_P152046	chr1:019334196-019334255	up	0.5036	THC2237854	chr1:100201247-100201188	down	0.4481	BC039095	chr1:006719093-006719152	up	3.6893
A_32_P35031	chr1:024543893-024543834	down	0.6172	EXTL2	chr1:101050645-101050586	down	3.6893	A_24_P936860	chr1:007688790-007688849	up	1.2063
THC2274885	chr1:025414781-025414836	up	3.4590	PGD	chr1:10413177-10413236	up	3.6893	A_24_P920247	chr1:008501681-008501740	up	1.5008
A_24_P917074	chr1:029215643-029215702	up	2.2352	BC031278	chr1:106053818-106053877	down	1.5008	A_24_P926709	chr1:014892537-014892478	up	1.5008
A_24_P556030	chr1:031630358-031630298	down	3.9542	THC2343458	chr1:10615478-10615419	up	4.2531	A_24_P195556	chr1:020598142-020598203	down	0.3294
A_23_P45902	chr1:032815534-032815593	up	3.4590	BC053880	chr1:108455946-108456005	down	1.7966	A_32_P119018	chr1:020805664-020805723	up	0.9216
AI281523	chr1:035318635-035318694	down	0.2593	LOC388657	chr1:108588397-108588456	down	2.6542	BM670971	chr1:026956837-026956778	down	0.2839
A_24_P41662	chr1:041233703-041233762	down	2.9929	GSTM5	chr1:109972461-109972520	up	3.6893	A_32_P36412	chr1:027218201-027218142	down	2.6542
A_24_P936172	chr1:044058914-044058855	up	4.4570	GSTM3	chr1:109989211-109989152	down	4.2531	A_32_P194740	chr1:027550397-027550456	up	2.2364
A_32_P173955	chr1:051160716-051160775	down	2.2352	THC2410387	chr1:110463397-110463338	up	2.6542	THC2280006	chr1:031081139-031081198	up	0.9216
BX103776	chr1:051187717-051187776	up	2.9929	KCNA3	chr1:110926710-110926651	down	4.2531	A_24_P587993	chr1:031529750-031529809	up	1.5008
A_32_P213358	chr1:052266831-052266772	up	1.3523	OVGP1	chr1:111669370-111669311	up	4.8073	LOC388620	chr1:036206530-036206589	down	0.4481
A_32_P131998	chr1:061636681-061636622	up	2.2352	THC2341659	chr1:111717323-111717382	down	0.6550	A_24_P919063	chr1:041273299-041273358	up	3.1237
A_24_P945036	chr1:062910457-062910398	up	2.9929	ANGPTL7	chr1:11190125-11190184	down	2.6542	A_23_P200955	chr1:042626846-042626905	down	1.2063
A_24_P502652	chr1:063537988-063537929	down	0.5036	LOC55924	chr1:111981293-111981234	up	2.2364	A_24_P940738	chr1:044944490-044944431	up	0.9216
A_24_P255865	chr1:067838219-067838158	down	1.8938	AL512727	chr1:112028467-112028408	down	3.1237	A_24_P608790	chr1:046494262-046494310	up	3.1237
A_24_P392742	chr1:078221458-078221397	down	2.5702	PTPN22	chr1:114074275-114069609	up	3.1237	A_24_P49860	chr1:052431751-052431814	down	0.3664
LOC343295	chr1:078927878-078927937	down	0.0000	SYT6	chr1:114346542-114346483	down	0.9216	A_24_P911837	chr1:090036818-090036759	up	1.7966
SLC35A3	chr1:100195355-100199984	up	1.3523	THC2285529	chr1:114409290-114409349	down	1.5008	A_24_P273284	chr1:091201606-091201654	down	0.4481
DBT	chr1:100372441-100372382	up	1.8938	NGFB	chr1:115541395-115541336	up	1.7966	A_24_P75948	chr1:091821328-091821393	up	3.6893
AI823389	chr1:100916496-100916437	up	0.1916	MTHFR	chr1:11781261-11781202	down	2.6542	A_24_P401069	chr1:099181887-099181943	up	0.9216
ENST00000328613	chr1:101119261-101119200	down	1.5720	C1orf167	chr1:11783838-11783897	down	1.7966	SAS-6	chr1:100261677-100261618	down	2.6542
SLC30A7	chr1:101143390-101143449	up	3.9542	C1orf167	chr1:11783838-11783897	down	4.2531	FLJ10287	chr1:100327871-100327930	down	1.7966
DPH5	chr1:101172703-101170275	down	1.8938	HAO2	chr1:119648461-119648520	down	4.2531	BQ320385	chr1:100368646-100368707	up	0.6550
AK021551	chr1:101260685-101260744	up	0.7546	THC2269344	chr1:119762734-119762793	down	1.2063	CDC14A	chr1:100697695-100697754	down	0.9216
CR992331	chr1:101413270-101413242	up	0.9254	ADAM30	chr1:120148759-120148700	down	2.6542	CA337741	chr1:101153846-101153787	up	1.7966
AGRN	chr1:1027094-1029090	up	0.6172	A_32_P885445	chr1:120745419-120745360	down	4.2531	LOC391062	chr1:101448648-101448589	up	0.9216
AGRN	chr1:1027094-1029090	down	5.0214	AF116687	chr1:1229275-1229334	down	2.6542	THC2382303	chr1:10639257-10637593	up	1.5008
BC028591	chr1:103034788-103034847	up	4.4570	ENST00000330165	chr1:142998380-142998321	down	1.7966	FLJ32833	chr1:108477261-108477202	down	0.9216
COL11A1	chr1:103055543-103055484	up	2.2352	PRKAB2	chr1:143852958-143852899	down	4.2531	C1orf59	chr1:108903072-108903013	up	3.1237
KIF1B	chr1:10371914-10371973	up	0.5036	M32220	chr1:1439536-1439477	down	1.2063	C1orf127	chr1:10942891-10942832	up	3.6893
KIF1B	chr1:10371914-10371973	up	0.7546	ENST00000310023	chr1:144016530-144016590	down	1.2063	AK022339	chr1:109472072-109472131	down	0.0000
ENST00000361355	chr1:103808431-103808490	up	2.2352	PPIAL4	chr1:145069786-145069727	up	1.2063	ATXN7L2	chr1:109745930-109745989	up	4.2531
APITD1	chr1:10425699-10428198	down	1.8938	A_32_P164503	chr1:146401649-146401590	down	0.0000	GPR61	chr1:109800269-109800328	up	1.2063
CORT	chr1:10445954-10446013	up	2.9929	CGN	chr1:148322796-148322855	up	2.6542	GSTM2	chr1:109926019-109926168	down	0.3664
DFFA	chr1:10455608-10455549	up	1.1187	FLG	chr1:149092596-149092538	up	3.1237	LOC164153	chr1:110367702-110367761	up	1.7966
THC2381151	chr1:10687651-10687710	up	2.2352	C1orf42	chr1:149301099-149301158	down	3.1237	KCNC4	chr1:110478370-110478429	up	3.1237
STXBP3	chr1:109064026-109064085	down	3.9542	LCE2C	chr1:149462014-149462072	up	3.6893	EXOSC10	chr1:11062373-11061055	down	4.2531
MCLC	chr1:109185906-109185847	up	3.9542	LCE1F	chr1:149562081-149562140	up	2.6542	PROK1	chr1:110711492-110711551	up	1.5008
TAF13	chr1:109319313-109319254	up	3.4590	LCE1D	chr1:149583404-149583463	up	0.9216	KCNA10	chr1:110772560-110772501	up	1.2063
THC2337924	chr1:109972485-109972544	up	3.9542	LCE1C	chr1:149590967-149590908	up	1.5008	ADORA3	chr1:111754831-111754772	up	3.1237
ALX3	chr1:110315212-110315153	up	1.3523	LCE1A	chr1:149613099-149613158	up	1.2063	A_24_P930469	chr1:112029656-112029715	up	0.6550
AA861995	chr1:110487776-110487717	up	3.9542	SPRR1A	chr1:149770970-149771029	up	2.6542	DKFZp547A023	chr1:112711665-112711724	up	1.2063
A_32_P10187	chr1:110592376-110592317	down	2.2352	S100A13	chr1:150404417-150404358	down	0.9216	FLJ36116	chr1:113104708-113104649	up	1.5008
BE786351	chr1:110617843-110617902	up	1.8938	SLC27A3	chr1:150564937-150564996	up	2.6542	BX648855	chr1:113215201-113222719	down	4.2531
SLC16A4	chr1:110633639-110633580	up	2.9929	C1orf43	chr1:150992903-150992844	up	3.6893	AP4B1	chr1:114150068-114150009	down	4.8073
CHIA	chr1:111575158-111575217	up	0.5036	THC2360810	chr1:15139750-15139809	down	1.5008	HIPK1	chr1:114232310-114232369	down	0.3294
C1orf88	chr1:111606705-111606764	up	0.3931	CKS1B	chr1:151760303-151763544	up	4.8073	T19827	chr1:114980908-114980967	up	3.6893
AI918632	chr1:111715916-111715857	down	1.5720	THBS3	chr1:151978921-151978862	down	3.1237	TSHB	chr1:115288724-115288783	up	3.1237
AK092791	chr1:112653194-112653253	up	3.4590	FDPS	chr1:152103342-152103401	up	3.6893	FBXO2	chr1:11642883-11642824	down	0.6084
ST7L	chr1:112796739-112796680	up	4.4570	RUSC1	chr1:152109988-152111064	up	2.6542	FBXO6	chr1:11667706-11667967	up	0.6550
CAPZA1	chr1:112913741-112914399	up	1.1187	UBQLN4	chr1:152819313-152819254	up	2.6542	IGSF3	chr1:116832151-116832092	up	0.9216
CAPZA1	chr1:112913741-112914399	up	0.6172	CCT3	chr1:153093510-153093451	up	2.6542	ENST00000295608	chr1:116969295-116969236	up	0.9216
AFARP1	chr1:113178642-113178701	down	3.9542	HDGF	chr1:153525681-153525622	up	4.2531	TTF2	chr1:117336714-117336773	up	4.8073
HIPK1	chr1:114224652-114224711	up	3.4590	NTRK1	chr1:153658505-153658977	up	4.8073	MAN1A2	chr1:117779894-117779953	up	3.6893
HIPK1	chr1:114224652-114224711	up	0.3931	ARHGEF11	chr1:153718299-153718240	up	1.2063	GDAP2	chr1:118124302-118124243	up	1.7966
CR594520	chr1:114344378-114344319	up	2.9929	FCRL3	chr1:154461815-154461671	up	1.7966	CLCN6	chr1:11837392-11837451	up	1.7966
CSDE1	chr1:114971614-114971580	up	0.2593	CASP9	chr1:15564227-15564168	down	1.2063	CLCN6	chr1:11837392-11837451	down	0.3664
CSDE1	chr1:114971614-114971580	up	0.6172	IGSF4B	chr1:155984535-155984594	up	4.2531	NPPA	chr1:11840206-11840147	up	2.2364
CSDE1	chr1:114971614-114971580	up	1.5720	APCS	chr1:156371090-156371149	down	3.6893	NPPB	chr1:11851954-11851895	up	1.7966
PTCHD2	chr1:11530768-11530827	up	2.5702	AI064892	chr1:157077693-157078630	up	3.1237	X75962	chr1:1186200-1186141	up	2.6542
VANGL1	chr1:115945961-115946020	up	2.9929	AA687366	chr1:157327368-157327427	down	0.9216	TNFRSF4	chr1:1186831-1186772	up	0.9216
C1orf161	chr1:116387929-116387988	up	1.1187	LY9	chr1:157610618-157610677	up	3.6893	TBX15	chr1:119137825-119137766	down	0.4481
ATP1A1	chr1:116656279-116658566	up	1.3523	CB243475	chr1:157768958-157769017	down	2.2364	AK056365	chr1:119285915-119285856	down	0.0000
BC069003	chr1:116660143-116660084	down	3.4590	ARHGAP30	chr1:157830367-157830308	up	3.1237	WARS2	chr1:119287609-119287550	down	0.9216
IGSF3	chr1:116829733-116829674	up	1.8938	FCRLM2	chr1:158429371-158429430	up	3.1237	A_24_P213375	chr1:119381635-119381575	down	0.3294
TRIM45	chr1:117371283-117370298	down	2.2352	THC2417920	chr1:162426854-162426795	down	3.1237	A_32_P214807	chr1:119417777-119417718	up	1.5008
AGTRAP	chr1:11742738-11742797	up	0.6172	LOC391130	chr1:163863570-163863511	down	0.6550	HSD3B2	chr1:119676714-119676773	up	1.7966
THC2378145	chr1:117851562-117851503	up	0.2593	ENST00000311232	chr1:16441028-16440969	down	0.6550	HSD3B1	chr1:119769429-119769488	up	1.7966
ENST00000286193	chr1:119727773-119727832	up	2.2352	BRP44	chr1:164620946-164620887	up	0.9216	A_24_P914895	chr1:119786804-119786745	up	1.2063
PHGDH	chr1:119997571-119997630	up	4.4570	THC2434278	chr1:165639393-165639452	down	3.1237	BC015390	chr1:119853510-119853451	up	1.2063
A_24_P930506	chr1:120328189-120328134	up	3.9542	A_24_P418019	chr1:165639413-165639468	down	1.7966	THC2269852	chr1:119864082-119864141	up	1.7966
AK025818	chr1:120743988-120744047	up	0.1129	ATP1B1	chr1:165832532-165832592	down	4.2531	ZNF697	chr1:119874495-119874436	down	0.2839
LOC440609	chr1:120872773-120872714	up	0.3931	THC2286878	chr1:165867080-165867021	down	3.1237	HMGCS2	chr1:120008030-120007971	up	2.2364
UBE2J2	chr1:1231382-1230766	down	0.7546	AF116629	chr1:167966786-167966727	down	0.6550	LOC440686	chr1:120617043-120617102	up	2.2364
VPS13D	chr1:12503467-12503526	down	1.3523	BC007549	chr1:168185668-168185609	up	4.2531	LOC440607	chr1:120639395-120639336	up	3.6893
C1orf158	chr1:12755298-12755357	up	2.9929	THC2342810	chr1:168187097-168187038	up	1.7966	THC2365796	chr1:120746637-120746696	down	0.9216
CPSF3L	chr1:1288346-1288202	down	4.4570	KIAA0859	chr1:168497644-168497703	up	3.1237	THC2365796	chr1:120746637-120746696	down	2.2364
MGC10334	chr1:1303712-1303771	up	1.3523	FASLG	chr1:169367342-169367401	up	4.2531	VPS13D	chr1:12505904-12505963	down	0.6084
MGC10334	chr1:1303712-1303771	up	1.8938	CACYBP	chr1:171710772-171710831	up	1.5008	CENTB5	chr1:1269725-1269464	up	2.6542
DVL1	chr1:1311502-1311443	down	2.9929	CACYBP	chr1:171710772-171710831	up	4.2531	A_24_P692426	chr1:12921843-12921902	up	2.2364
PRDM2	chr1:13896491-13896550	up	1.1187	CACYBP	chr1:171710772-171710831	up	2.6542	ENST00000344998	chr1:13463713-13463772	up	1.5008
LOC148413	chr1:1421860-1421919	down	1.1187	RCC2	chr1:17479515-17479456	up	2.2364	LRRC38	chr1:13547184-13547125	down	1.2063
PDE4DIP	chr1:142398941-142395551	up	5.0214	ABL2	chr1:175808556-175808497	up	3.1237	LRRC38	chr1:13547184-13547125	down	1.5008
BF678528	chr1:142606560-142606619	down	5.0214	SOAT1	chr1:176052129-176052188	up	1.7966	THC2318860	chr1:142062663-142062722	up	1.7966
BX116163	chr1:142689469-142689410	up	0.7546	TOR1AIP1	chr1:176618827-176618886	down	4.8073	POLR3GL	chr1:142945423-142945364	down	4.2531
NOTCH2NL	chr1:142776632-142776691	up	5.0214	LHX4	chr1:176975410-176975469	up	4.8073	ENST00000281794	chr1:142990009-142990068	down	0.2839
AU184995	chr1:142928957-142928898	up	4.4570	AK023131	chr1:177590876-177590935	down	3.1237	GNRHR2	chr1:142998999-142998940	down	0.0000
RBM8A	chr1:143000156-143000215	up	3.9542	ACTL8	chr1:17898696-17898755	down	4.2531	PIAS3	chr1:143067517-143067733	up	0.6550
RBM8A	chr1:143000156-143000215	up	2.9929	ARPC5	chr1:180328247-180328188	up	4.2531	POLR3C	chr1:143084016-143083201	down	4.2531
RBM8A	chr1:143000156-143000215	up	1.8938	THC2423817	chr1:197815587-197815528	down	4.8073	BC033999	chr1:143562949-143563122	up	3.6893
A_32_P218436	chr1:143416503-143416562	up	1.3523	RNPEP	chr1:198705238-198706358	up	0.9216	CR610404	chr1:143869929-143870852	down	1.5008
CR604497	chr1:143557271-143557330	up	2.5702	AL050068	chr1:198834308-198834367	down	0.9216	GJA8	chr1:144605700-144605759	up	0.9216
A_24_P263983	chr1:144538708-144538768	up	4.4570	PPP1R12B	chr1:199263705-199265284	down	1.2063	A_32_P197476	chr1:144608536-144608595	up	1.7966
THC2391331	chr1:145454753-145454694	down	1.1187	ADIPOR1	chr1:199641982-199641923	up	0.9216	BC034299	chr1:144883364-144883423	up	0.9216
BC017972	chr1:145639922-145639863	up	2.2352	CHIT1	chr1:199920098-199920039	up	3.6893	PDE4DIP	chr1:145035618-145035677	down	2.2364
VWA1	chr1:1462980-1463039	up	0.9254	C1orf157	chr1:200733563-200733504	up	2.6542	PPIAL4	chr1:145070041-145069982	up	0.9216
VWA1	chr1:1462980-1463039	up	2.2352	PLEKHA6	chr1:200922775-200922716	up	1.5008	THC2412604	chr1:14568190-14568249	down	0.0000
H81180	chr1:146670689-146670748	up	5.0214	UBXD3	chr1:20263466-20263525	down	3.6893	LOC199882	chr1:146085633-146085574	up	1.2063
HIST2H2AC	chr1:146671936-146671995	down	3.4590	X68990	chr1:204016034-204016093	down	0.6084	AK092418	chr1:146192500-146192441	up	1.5008
SV2A	chr1:146689124-146689065	up	0.9254	CR1	chr1:204192290-204192349	up	2.2364	H3/o	chr1:146637390-146637449	up	2.6542
THC2323059	chr1:14672121-14672180	down	3.9542	CR1	chr1:204192290-204192349	up	1.5008	H3/o	chr1:146637390-146637449	up	4.2531
APH1A	chr1:147051398-147051339	up	1.5720	A_32_P142160	chr1:206348618-206348677	up	4.2531	SF3B4	chr1:146711641-146711582	up	0.9216
BU629094	chr1:147093771-147093751	up	3.9542	THC2338243	chr1:207822868-207822927	down	4.8073	APH1A	chr1:147053200-147052904	up	4.2531
TSRC1	chr1:147336129-147336188	up	0.2593	HP1BP3	chr1:20814658-20814599	down	1.7966	CTSS	chr1:147535603-147533418	up	0.9216
TSRC1	chr1:147336129-147336188	up	0.3931	CR749652	chr1:20816195-20816254	down	1.2063	C1orf56	chr1:147834346-147835990	down	2.6542
FAM63A	chr1:147778854-147778795	down	0.7546	C1orf48	chr1:209346212-209346153	down	4.8073	CDC42SE1	chr1:147838622-147838563	up	0.9216
A_24_P931613	chr1:147789400-147789459	up	2.9929	USH2A	chr1:212560686-212560627	up	4.2531	THC2340907	chr1:147984323-147984264	up	2.2364
BNIPL	chr1:147828628-147828687	up	1.8938	AK021874	chr1:215005644-215005703	down	2.2364	FLJ36032	chr1:148515071-148515130	up	1.7966
CDC42SE1	chr1:147836525-147836510	up	1.3523	EPRS	chr1:216530858-216530799	up	2.2364	LOC441908	chr1:148804222-148804281	up	3.1237
CDC42SE1	chr1:147836525-147836510	up	0.1129	IARS2	chr1:216709300-216709359	up	1.7966	S100A11	chr1:148818292-148818233	up	4.8073
SEMA6C	chr1:147917866-147917807	up	2.9929	FLJ14100	chr1:2176243-2176184	up	4.8073	CR602107	chr1:148891998-148891939	up	0.6550
TCFL1	chr1:147962228-147962169	up	1.8938	ENST00000331606	chr1:220351546-220351485	up	1.5008	CRNN	chr1:149194865-149194806	up	0.9216
PIP5K1A	chr1:148034784-148034843	down	2.2352	LOC440722	chr1:220953907-220953966	down	4.2531	LCE5A	chr1:149297293-149297352	up	1.5008
SELENBP1	chr1:148154568-148153825	down	3.9542	HSPC157	chr1:22102657-22102716	down	4.2531	LCE3E	chr1:149351737-149351678	up	0.6550
SNX27	chr1:148484027-148484086	up	4.4570	CNIH3	chr1:221234899-221234958	down	4.8073	LCE2D	chr1:149449757-149449816	up	2.6542
SNX27	chr1:148484027-148484086	down	2.9929	CDC42	chr1:22161869-22161928	down	4.8073	LCE2B	chr1:149472741-149472800	up	0.9216
LRRN6D	chr1:148587251-148587192	up	4.4570	ENAH	chr1:221987417-221987358	down	1.5008	LCE2B	chr1:149472741-149472800	up	1.2063
FLJ37964	chr1:148632437-148632378	up	4.4570	PSEN2	chr1:223380074-223382544	up	4.8073	LCE4A	chr1:149494675-149494734	up	1.7966
CTMP	chr1:148660301-148660242	down	2.9929	ARF1	chr1:224592682-224592741	up	0.6550	SPRR1B	chr1:149818377-149818436	up	0.9216
S100A11	chr1:148818351-148818292	up	0.3931	ENST00000354653	chr1:224954271-224954330	up	3.1237	LOR	chr1:150047510-150047569	up	1.2063
ENST00000354736	chr1:1489566-1489625	up	0.5036	RHOU	chr1:225186160-225186219	down	0.6550	PGLYRP4	chr1:150115800-150115741	up	3.6893
LCE3C	chr1:149386382-149386441	up	2.5702	SKI	chr1:2271535-2271594	up	3.6893	S100A9	chr1:150143947-150146216	up	1.5008
LCE2C	chr1:149461722-149461781	up	4.4570	C1orf124	chr1:227793858-227793917	up	4.2531	S100A8	chr1:150175680-150175621	up	2.2364
IVL	chr1:149697045-149697104	up	2.2352	C1orf124	chr1:227793858-227793917	up	2.2364	THC2266672	chr1:150175767-150175826	up	0.6550
SPRR4	chr1:149757653-149757712	up	1.3523	EPHB2	chr1:22985897-22985956	up	2.6542	S100A7L1	chr1:150208465-150208524	up	1.7966
SPRR1A	chr1:149771265-149771324	up	2.2352	ARID4B	chr1:231657296-231657237	up	3.6893	S100A7	chr1:150244463-150243502	up	1.7966
SPRR3	chr1:149789303-149789362	up	1.1187	CR596670	chr1:232705583-232705524	down	0.9216	S100A16	chr1:150392807-150392748	up	3.6893
A_23_P247	chr1:149841935-149841876	up	2.2352	EDARADD	chr1:232973592-232973651	up	3.6893	ILF2	chr1:150447800-150447741	up	3.1237
SPRR2B	chr1:149856278-149856219	up	2.9929	AA126789	chr1:239614752-239614811	up	3.6893	ENST00000271847	chr1:150558918-150558859	up	1.5008
S100A3	chr1:150333130-150333071	up	1.8938	THC2329407	chr1:242165632-242165573	up	3.6893	RPS27	chr1:150777126-150777185	down	0.1872
S100A2	chr1:150346998-150346939	up	0.5036	A_32_P70237	chr1:243265792-243265733	down	2.6542	RPS27	chr1:150777126-150777185	down	3.6893
C1orf77	chr1:150430852-150430911	down	1.1187	MAN1C1	chr1:25796581-25796640	down	1.2063	ENST00000317720	chr1:151056643-151056702	up	0.9216
C1orf60	chr1:150559264-150559323	down	4.4570	THC2368205	chr1:25971323-25971382	down	3.1237	KIAA1026	chr1:15106552-15106611	up	4.8073
GATAD2B	chr1:150593107-150593048	up	3.4590	CNKSR1	chr1:26198113-26198923	up	4.2531	AQP10	chr1:151109785-151109844	up	1.5008
RAB13	chr1:150768824-150768355	down	1.5720	UBXD5	chr1:26293370-26293311	down	1.2063	ATP8B2	chr1:151136551-151136610	down	2.2364
AQP10	chr1:151110803-151110862	up	1.3523	AF083121	chr1:28075181-28075122	down	1.2063	A_32_P7974	chr1:151288278-151288337	up	1.2063
CHRNB2	chr1:151362094-151362153	up	2.9929	CR619944	chr1:28211071-28211012	down	4.8073	ENST00000316575	chr1:15137502-15137443	up	1.5008
BC030100	chr1:151488373-151488314	down	0.1916	SECP43	chr1:28725523-28725582	down	0.2839	SHC1	chr1:151751717-151751574	up	1.2063
EFNA3	chr1:151871743-151872009	up	1.1187	TDE2L	chr1:31571398-31571457	up	2.6542	CKS1B	chr1:151764680-151764739	up	0.9216
C1orf126	chr1:15188657-15188598	up	1.5720	LOC113444	chr1:34989588-34989529	up	3.6893	CKS1B	chr1:151764680-151764739	up	3.1237
TRIM46	chr1:151964095-151964154	up	3.4590	RSPONDIN	chr1:37746103-37746044	down	0.9216	DCST2	chr1:151812174-151812115	up	3.1237
PKLR	chr1:152073226-152073167	up	0.5036	INPP5B	chr1:37996854-37996834	down	1.5008	AK095631	chr1:15184968-15185027	up	1.2063
AF268613	chr1:152216700-152216759	down	0.7546	FLJ20972	chr1:42631867-42631926	down	3.6893	THC2437039	chr1:152681174-152681233	up	3.6893
ENST00000357132	chr1:152420369-152420310	up	1.5720	NSEP1	chr1:42818187-42828268	up	3.1237	RLN3R2	chr1:152725410-152725469	up	4.8073
SSR2	chr1:152801206-152801147	up	4.4570	ELOVL1	chr1:43498889-43498830	up	1.5008	BC022826	chr1:152893973-152894032	up	0.9216
TMEM51	chr1:15292105-15292164	up	0.2593	LRRC41	chr1:46457933-46457297	up	2.6542	SEMA4A	chr1:152959605-152959664	up	0.9216
MGC13102	chr1:153074946-153075005	up	2.9929	KIAA0494	chr1:46856207-46856148	up	4.2531	BE161325	chr1:152961508-152961567	up	1.5008
RHBG	chr1:153167968-153168027	down	1.8938	TAL1	chr1:47394497-47394438	down	0.9216	PAQR6	chr1:153026490-153026431	up	1.5008
MEF2D	chr1:153249717-153249658	up	2.2352	LOC284542	chr1:47938361-47938302	up	4.2531	C1orf85	chr1:153075816-153075757	up	1.7966
MEF2D	chr1:153249717-153249658	up	3.9542	THC2316753	chr1:47943408-47943349	down	0.0000	A_23_P74471	chr1:153319454-153319395	up	2.6542
AL117403	chr1:153380934-153380993	up	5.0214	C1orf34	chr1:51476009-51475950	up	4.2531	BCAN	chr1:153424647-153424588	up	1.5008
ISG20L2	chr1:153505899-153505840	up	0.3931	PRPF38A	chr1:52595787-52595846	down	1.2063	BCAN	chr1:153424647-153424588	down	2.6542
PRCC	chr1:153577546-153577605	down	1.3523	GPX7	chr1:52786362-52786421	down	3.1237	ENST00000292357	chr1:153695821-153696091	up	0.9216
SH2D2A	chr1:153589316-153589257	up	3.9542	ZYG11B	chr1:53002959-53003018	down	1.7966	FLJ16478	chr1:153875268-153875209	up	0.9216
INSRR	chr1:153625335-153625276	up	3.9542	C1orf83	chr1:54289613-54289672	up	2.6542	ETV3	chr1:153916396-153916337	up	1.5008
NTRK1	chr1:153662998-153664356	down	2.9929	AK001038	chr1:54557242-54557183	down	1.5008	THC2438936	chr1:154576080-154576021	up	1.7966
ENST00000292357	chr1:153698750-153698809	down	3.4590	CHD5	chr1:6097318-6097259	up	3.1237	CD1B	chr1:155111081-155111023	down	4.2531
FCRL2	chr1:154529592-154529533	down	2.5702	THC2305309	chr1:61640347-61640406	down	0.6550	OR10T2	chr1:155181723-155181664	up	1.2063
CD5L	chr1:154614209-154614150	up	2.9929	INADL	chr1:62257158-62257217	down	0.6084	A_24_P58221	chr1:155228229-155228170	up	0.9216
CD1D	chr1:154964944-154965003	down	0.6172	AI435457	chr1:63498697-63498756	up	3.1237	OR10R2	chr1:155263347-155263406	up	3.1237
CD1D	chr1:154964944-154965003	down	5.0214	ITGB3BP	chr1:63632590-63632115	down	2.2364	OR6Y1	chr1:155330443-155330384	up	3.1237
CD1A	chr1:155040310-155040369	up	1.1187	KIAA1579	chr1:64993400-64993460	down	0.6084	ELA2A	chr1:15539287-15543797	up	1.7966
CD1E	chr1:155140132-155140191	down	2.5702	LRRC40	chr1:70322640-70322581	down	0.0000	OR6K2	chr1:155483018-155482959	up	2.6542
SPTA1	chr1:155393769-155393710	down	2.2352	ZNF265	chr1:71248638-71248579	down	0.4481	ENST00000325769	chr1:155507300-155507241	up	3.6893
MNDA	chr1:155630740-155632072	up	3.9542	C1orf173	chr1:74750231-74750172	down	2.2364	OR6N1	chr1:155549481-155549422	up	2.6542
SSU72	chr1:1562655-1562596	up	4.4570	C1orf173	chr1:74750231-74750172	down	4.2531	ELA2B	chr1:15559163-15559222	up	0.9216
AI471828	chr1:15637589-15637648	up	3.9542	CRYZ	chr1:74883691-74883632	down	0.9216	OR10J3	chr1:156097421-156097362	up	1.2063
AGMAT	chr1:15644765-15644706	up	0.2593	C1orf171	chr1:74930026-74930085	down	0.6550	OR10J1	chr1:156223122-156223181	up	4.2531
AF088076	chr1:156759568-156759627	up	0.9254	AK5	chr1:77736311-77736370	down	1.5008	OR10J5	chr1:156318630-156318571	up	0.9216
ATP1A2	chr1:156926348-156926407	down	2.5702	PER3	chr1:7838907-7838966	down	3.6893	AGMAT	chr1:15645461-15645402	down	1.5008
ATP1A4	chr1:156964880-156969183	up	3.9542	DNASE2B	chr1:84592353-84592412	up	4.2531	CRP	chr1:156496961-156496902	up	1.5008
WDR42A	chr1:156999453-156999394	down	2.2352	C1orf180	chr1:84806423-84806364	down	3.6893	A_24_P92267	chr1:156542238-156542297	down	0.3294
NR_002189	chr1:157100505-157100564	up	1.3523	MCOLN2	chr1:85104275-85104216	up	4.2531	SLAMF8	chr1:156620053-156620112	up	0.6550
KARCA1	chr1:157883109-157883168	down	4.4570	DDAH1	chr1:85496554-85496495	down	2.6542	AF161344	chr1:156693168-156693109	up	1.7966
AF091089	chr1:157883678-157884925	up	5.0214	LOC339524	chr1:87307162-87307103	down	2.6542	TAGLN2	chr1:156701304-156701245	up	4.2531
USP21	chr1:157947407-157947466	down	0.0000	CR616551	chr1:88718236-88718177	down	0.6084	IGSF9	chr1:156710068-156710009	up	4.2531
ADAMTS4	chr1:157979055-157978996	up	0.7546	GBP1	chr1:89230771-89230712	up	3.6893	A_24_P324606	chr1:156755608-156755549	up	1.5008
APOA2	chr1:158005811-158005357	down	5.0214	GBP1	chr1:89230771-89230712	up	4.2531	LOC391124	chr1:156803589-156803648	down	0.6550
PLEKHM2	chr1:15805622-15805681	down	0.7546	GBP5	chr1:89438467-89438408	up	1.7966	KCNJ10	chr1:156824636-156824577	up	1.7966
A_24_P281504	chr1:158189158-158189213	up	1.8938	SEC63D1	chr1:91439967-91439908	down	2.2364	IGSF8	chr1:156874728-156874470	up	3.1237
FCRLM1	chr1:158415041-158415100	down	1.3523	FNBP1L	chr1:93677070-93677129	up	1.7966	CD244	chr1:157615438-157614288	up	0.9216
BC018064	chr1:158593487-158593546	up	1.1187	THC2341615	chr1:95074858-95074917	down	1.7966	F11R	chr1:157779165-157779106	up	1.5008
AK125122	chr1:159088141-159088200	down	1.3523	AK126344	chr1:95374607-95374666	down	2.6542	PVRL4	chr1:157855224-157855165	up	1.2063
UHMK1	chr1:159202495-159205203	up	4.4570	AK025913	chr1:9923789-9923730	down	4.2531	DEDD	chr1:157904805-157904746	up	3.6893
C1orf110	chr1:159555869-159555810	up	4.4570	AK125099 ch	r1_random:002054845-00205478	6 up	4.2531	FCER1G	chr1:158001948-158002007	up	4.2531
RGS4	chr1:159773885-159773944	up	3.4590	MMP23B	chr1_random:1331438-1331617	down	4.8073	A_32_P144381	chr1:158005872-158006230	up	2.2364
ZBTB17	chr1:16014025-16013966	down	2.5702	A_24_P383751	chr2:024007091-024007028	up	3.1237	ENST00000309878	chr1:158068094-158068153	up	0.9216
C1orf64	chr1:16078259-16078318	down	0.9254	A_24_P918473	chr2:045817776-045817717	down	1.2063	HSPA6	chr1:158309213-158309272	up	1.7966
THC2440609	chr1:161919694-161919753	up	2.5702	A_23_P165819	chr2:047299235-047299184	up	3.6893	FCGR3A	chr1:158324943-158324884	up	4.2531
ENST00000330895	chr1:162282767-162282830	up	1.5720	A_24_P929126	chr2:047847377-047847319	down	0.6084	FCGR3B	chr1:158325984-158325925	up	1.7966
TMCO1	chr1:162444125-162444066	up	2.5702	A_24_P942974	chr2:051158355-051158414	up	4.2531	FCGR2B	chr1:158378787-158378956	up	1.2063
TMCO1	chr1:162444125-162444066	up	5.0214	AW166562	chr2:095628824-095628765	down	0.6550	THC2279832	chr1:158380039-158380098	up	1.5008
ARHGEF19	chr1:16270186-16270127	up	4.4570	ENST00000289382	chr2:101344323-101344382	up	2.6542	FCRLM2	chr1:158428118-158428177	up	0.9216
THC2408022	chr1:16287820-16287761	up	2.2352	KLF11	chr2:10143354-10143413	up	1.5008	AK025316	chr1:158663900-158663959	up	2.6542
POU2F1	chr1:164004393-164004452	up	0.9254	RRM2	chr2:10221085-10221144	up	2.6542	AK094772	chr1:15906183-15906124	down	1.5008
CD3Z	chr1:164131868-164131809	down	5.0214	IL1RL2	chr2:102294958-102300897	up	2.6542	C1orf111	chr1:159075695-159075636	up	3.6893
GPR161	chr1:164797549-164797490	up	2.9929	ECRG4	chr2:106149014-106152794	down	1.5008	THC2315566	chr1:15920549-15920490	up	1.7966
MGC12538	chr1:164946767-164946708	up	3.4590	ENST00000324709	chr2:106482462-106482521	down	4.8073	UHMK1	chr1:159224713-159224772	up	1.5008
KIAA1922	chr1:16556075-16555270	up	0.6172	AA005355	chr2:108954051-108953991	up	3.1237	ENST00000330598	chr1:1595798-1595857	up	2.6542
C1orf114	chr1:166122529-166122470	up	0.3931	NPHP1	chr2:110238822-110238763	down	4.2531	RGS5	chr1:159843847-159843788	down	1.5008
C1orf114	chr1:166122529-166122470	up	3.4590	ENST00000332804	chr2:111108050-111108109	down	0.9216	SPEN	chr1:16009649-16009708	up	1.5008
SLC19A2	chr1:166164979-166164920	down	3.9542	IL1F9	chr2:113459238-113459297	up	3.1237	THC2341338	chr1:16038414-16038473	up	1.7966
FMO3	chr1:167818146-167818205	up	1.5720	IL1F5	chr2:113537576-113537635	down	1.7966	CLCNKA	chr1:16104292-16104994	up	2.6542
FMO4	chr1:168042627-168042686	up	1.8938	PAX8	chr2:113691315-113691256	up	4.2531	CLCNKB	chr1:16123526-16123585	up	1.5008
ENST00000334429	chr1:16829126-16829067	down	1.5720	BC041899	chr2:11814782-11814723	down	0.1872	A_24_P944478	chr1:161302272-161302213	up	0.9216
C1orf9	chr1:169312413-169312472	up	4.4570	AL565181	chr2:118488709-118488650	down	0.6084	LOC400794	chr1:162202403-162202344	up	1.7966
PRDX6	chr1:170188741-170188800	up	3.4590	LPIN1	chr2:11874652-11874711	up	0.9216	UCK2	chr1:162608780-162608839	up	1.5008
SLC9A11	chr1:170203996-170203937	up	0.7546	BF433885	chr2:120129830-120129771	up	4.2531	ENST00000314366	chr1:162723477-162723536	down	0.6550
THC2436690	chr1:170604139-170604197	down	3.4590	EPB41L5	chr2:120578165-120578224	up	3.6893	FBXO42	chr1:16322504-16322445	down	4.2531
ENST00000309140	chr1:170791244-170791185	down	5.0214	MGC4268	chr2:128337843-128337784	up	3.1237	THC2397010	chr1:163621373-163621432	up	1.5008
ENST00000245530	chr1:17139129-17139070	up	0.1129	UGCGL1	chr2:128663780-128663839	up	1.2063	MAEL	chr1:163722731-163722790	up	2.6542
RABGAP1L	chr1:171400335-171400394	down	5.0214	A_24_P143653	chr2:130467681-130467742	down	0.1872	POU2F1	chr1:164116902-164116962	down	2.2364
RABGAP1L	chr1:171400335-171400394	down	2.9929	H2-ALPHA	chr2:132071974-132072033	up	1.5008	CR601391	chr1:16468171-16468230	up	4.8073
BC031108	chr1:172580276-172580335	up	1.3523	LOC554226	chr2:132744966-132744907	down	0.3294	TIPRL	chr1:164900805-164900864	up	1.7966
LZTR2	chr1:174646204-174646145	up	1.8938	DKFZP566N034	chr2:135047962-135047903	up	3.6893	SFT2D2	chr1:164937617-164940036	up	1.7966
GNB1	chr1:1749669-1749610	up	0.3931	HNMT	chr2:138555901-138555960	down	2.2364	THC2367825	chr1:164953433-164953492	up	3.1237
RASAL2	chr1:175142411-175143497	up	1.5720	GALNT13	chr2:155135879-155135938	up	3.1237	ATP1B1	chr1:165833535-165833594	down	0.1872
RASAL2	chr1:175142411-175143497	up	0.7546	IFIH1	chr2:162954372-162954313	up	3.6893	NME7	chr1:165931660-165870438	down	1.7966
C1orf49	chr1:175223247-175223306	up	2.9929	AA330464	chr2:167085663-167085722	down	0.6084	BC036435	chr1:16605864-16605806	up	1.2063
THC2343771	chr1:175284447-175284388	up	1.8938	PHOSPHO2	chr2:170383563-170383622	down	3.6893	ENST00000357301	chr1:16607821-16607880	up	2.2364
THC2317139	chr1:175884968-175885027	up	3.9542	SP5	chr2:171399924-171399983	down	2.2364	AF161337	chr1:166187838-166187897	up	2.6542
A_24_P600603	chr1:175956597-175956656	up	3.4590	GORASP2	chr2:171648521-171648580	up	3.1237	THC2339142	chr1:167429376-167429435	down	0.6084
C1orf125	chr1:176169361-176169420	up	5.0214	CYBRD1	chr2:172239546-172239605	down	1.7966	FMO3	chr1:167815038-167815097	up	2.2364
NPHS2	chr1:176251467-176251408	up	1.1187	ZAK	chr2:173917263-173917322	down	0.0000	THC2379478	chr1:167900203-167900144	up	3.6893
BC033359	chr1:176443371-176443430	up	2.9929	GPR155	chr2:175126363-175126304	up	2.2364	PIGC	chr1:169094273-169094214	up	4.2531
THC2279364	chr1:176559976-176559917	down	1.5720	CHRNA1	chr2:175440403-175440344	up	1.7966	FASLG	chr1:169366721-169366780	up	3.1237
THC2272102	chr1:176565450-176565391	up	0.3931	KIAA1715	chr2:176617006-176616947	up	4.2531	GAS5	chr1:170564694-170564677	down	2.2364
CAP350	chr1:176813814-176813873	up	3.9542	MTX2	chr2:177027741-177027800	up	3.6893	THC2370432	chr1:170564719-170564694	down	3.6893
XPR1	chr1:177586558-177586617	up	0.5036	ENST00000306311	chr2:177913816-177913875	down	3.6893	THC2370450	chr1:170565144-170565203	down	2.6542
AA779340	chr1:177651070-177651129	up	2.2352	DKFZp451M2119	chr2:178028856-178024729	down	0.4481	AA307830	chr1:170566058-170565075	down	0.2839
BC031957	chr1:177654141-177654082	up	2.9929	AL359559	chr2:178231669-178231728	down	0.3294	KIAA2025	chr1:170639513-170639454	up	1.7966
STX6	chr1:177674245-177674186	up	2.2352	PDE11A	chr2:178371120-178371061	down	0.9216	GPR52	chr1:171149601-171149660	up	2.2364
AF387615	chr1:178114296-178114355	up	2.5702	KCNS3	chr2:18035740-18035799	down	2.2364	PADI2	chr1:17140959-17140900	up	3.1237
CACNA1E	chr1:178499636-178499695	up	1.8938	THC2415368	chr2:183615344-183615403	down	1.7966	PADI2	chr1:17140959-17140900	up	1.5008
RGSL1	chr1:179254312-179255456	up	1.8938	DUSP19	chr2:183789533-183789592	down	2.2364	TNN	chr1:171848390-171848449	down	2.2364
NMNAT2	chr1:179949497-179949438	down	2.9929	THC2334717	chr2:188917876-188917937	down	3.6893	RFWD2	chr1:172687740-172645954	up	4.2531
AF361250	chr1:181163362-181163421	down	4.4570	AK023574	chr2:190268744-190268685	down	2.2364	PADI3	chr1:17355235-17355294	up	1.7966
C1orf21	chr1:181299206-181320321	down	0.6172	FLJ25415	chr2:190436809-190436868	down	4.2531	PADI4	chr1:17402948-17405800	up	3.1237
C1orf21	chr1:181299206-181320321	down	3.9542	FLJ20160	chr2:191190686-191190745	up	2.6542	T25391	chr1:17478693-17478753	up	2.2364
C1orf25	chr1:181820593-181820534	up	1.5720	STAT1	chr2:191660595-191660536	up	1.2063	RCC2	chr1:17478859-17478800	up	1.7966
HMCN1	chr1:182683148-182684986	up	1.1187	A_24_P932822	chr2:198186051-198186110	down	0.3294	C1orf49	chr1:175221191-175221486	up	4.8073
TPR	chr1:183056545-183056486	up	3.9542	PLCL1	chr2:198837272-198837331	down	3.1237	FAM20B	chr1:175772892-175772951	up	1.2063
A_24_P562692	chr1:183279571-183279630	up	2.9929	PLCL1	chr2:198837272-198837331	down	1.2063	KIAA1614	chr1:177645190-177645249	up	1.2063
A_24_P196134	chr1:184264243-184264302	up	2.9929	THC2282475	chr2:198839619-198839678	down	4.2531	IER5	chr1:177790401-177790460	up	3.1237
PAX7	chr1:18807847-18807906	up	2.9929	MATN3	chr2:20114057-20113998	down	0.9216	TEDDM1	chr1:179099490-179099431	up	1.2063
TAS1R2	chr1:18921161-18913614	up	2.9929	BX460543	chr2:201547164-201547955	down	2.2364	TEDDM1	chr1:179099490-179099431	up	1.5008
RGS13	chr1:189360839-189360898	down	3.4590	BC045174	chr2:201664251-201664192	down	3.1237	RGS16	chr1:179299587-179299528	up	3.6893
UCHL5	chr1:189717060-189717001	up	5.0214	AI052102	chr2:203567494-203567553	down	1.7966	NPL	chr1:179529679-179529738	up	0.6550
B3GALT2	chr1:189881538-189881479	up	2.9929	BF973345	chr2:208946279-208946338	down	0.4481	LAMC1	chr1:179846063-179846122	down	1.5008
CDC73	chr1:189950574-189950633	up	2.9929	ENST00000312504	chr2:215104729-215104788	down	0.9216	ENST00000323051	chr1:180172897-180172838	up	2.6542
RBAF600	chr1:19184140-19184081	up	1.5720	04.mar	chr2:216948161-216948102	down	4.8073	BI818647	chr1:181088035-181087976	up	3.1237
ENST00000270720	chr1:1927458-1927399	up	0.3931	THC2396617	chr2:217544712-217544653	up	3.1237	RNF2	chr1:181802781-181802840	down	0.6084
KIAA0090	chr1:19289510-19289451	up	1.8938	TNP1	chr2:217550204-217550145	down	0.6084	A_24_P358337	chr1:181928395-181928332	down	0.6084
C1orf33	chr1:19330491-19330550	up	2.9929	BG620191	chr2:219089053-219088994	up	1.7966	HMCN1	chr1:182891336-182891395	down	3.6893
CFHL4	chr1:193615838-193615897	up	2.5702	CDK5R2	chr2:219651444-219651503	up	2.2364	FAM5C	chr1:186798956-186798897	up	0.9216
ASPM	chr1:193785170-193785111	up	1.5720	C2orf17	chr2:219873865-219873924	up	3.6893	CR936711	chr1:187181242-187181301	up	0.9216
A_24_P922314	chr1:194281921-194281980	up	4.4570	DNPEP	chr2:220076232-220075912	up	4.8073	AK094642	chr1:1905693-1905634	up	0.9216
AK096102	chr1:19471641-19471582	up	3.4590	DNPEP	chr2:220076232-220075912	up	4.2531	KIAA0090	chr1:19290420-19290361	up	1.2063
NEK7	chr1:195021777-195021836	up	0.7546	EPHA4	chr2:222116281-222116222	down	4.8073	CFHL1	chr1:193526362-193526421	up	4.8073
HTR6	chr1:19738158-19738217	up	1.8938	FLJ32447	chr2:222995376-222995435	down	2.6542	ENST00000316292	chr1:194390283-194390342	down	2.2364
GPR25	chr1:197574802-197574861	up	2.9929	ACSL3	chr2:223624777-223624836	up	2.6542	LHX9	chr1:194629955-194630014	up	1.7966
TNNT2	chr1:198060444-198060031	up	1.3523	THC2341985	chr2:225208277-225208218	up	3.6893	NEK7	chr1:195020331-195020390	up	4.2531
TNNT2	chr1:198060444-198060031	up	2.9929	BC014369	chr2:226870482-226870423	up	3.6893	A_32_P47778	chr1:195214333-195214274	up	3.1237
THC2306788	chr1:198208121-198208180	up	2.5702	THC2436962	chr2:227483189-227483130	down	3.6893	A_24_P357933	chr1:196088376-196088436	down	1.5008
NAV1	chr1:198491527-198494611	down	0.2593	TRIP12	chr2:230461828-230461769	up	4.8073	NR5A2	chr1:196875335-196875394	up	3.1237
NAV1	chr1:198491527-198494611	up	1.1187	NCL	chr2:232145285-232145226	up	1.2063	NR5A2	chr1:196875335-196875394	up	2.6542
IPO9	chr1:198578346-198578405	up	0.3931	PTMA	chr2:232403578-232403637	up	1.2063	A_24_P50281	chr1:197030261-197030322	up	2.2364
LMOD1	chr1:198598538-198598479	up	0.5036	EFHD1	chr2:233362644-233371844	up	2.6542	C1orf106	chr1:197614603-197614662	up	0.9216
UBE2T	chr1:199032622-199032563	up	1.3523	AK026429	chr2:236437956-236437897	up	1.5008	C1orf106	chr1:197614603-197614662	up	0.6550
LOC388727	chr1:199512631-199512690	up	1.3523	CR608907	chr2:236822353-236822412	down	4.2531	A_24_P924667	chr1:197726687-197726628	up	2.6542
RABIF	chr1:199581823-199581764	up	2.5702	BF347758	chr2:237795259-237795318	down	4.2531	DKFZp434B1231	chr1:197929426-197929485	up	0.9216
AK027319	chr1:199666642-199666583	up	3.4590	NCE2	chr2:238732108-238732167	up	3.6893	PKP1	chr1:198029573-198029632	up	3.1237
THC2438642	chr1:199989486-199989545	up	3.4590	PER2	chr2:238934876-238934817	down	2.2364	LAD1	chr1:198082039-198081980	up	1.7966
ZC3H11B	chr1:200553152-200553211	up	3.4590	PASK	chr2:241773582-241773523	up	2.2364	THC2286412	chr1:198101915-198101974	up	1.5008
ZC3H11A	chr1:200553199-200553310	up	3.9542	HDLBP	chr2:241889578-241889328	up	1.5008	NAV1	chr1:198521198-198521257	down	0.6084
SNRPE	chr1:200564475-200565849	up	3.4590	AK095300	chr2:242103660-242103719	up	3.6893	TIMM17A	chr1:198670654-198670714	up	0.9216
ETNK2	chr1:200840880-200840821	up	3.9542	A_32_P153604	chr2:242678616-242678557	up	2.2364	RNPEP	chr1:198697008-198698122	up	0.9216
REN	chr1:200855956-200855897	up	2.9929	MGC11266	chr2:24956442-24956501	up	2.6542	GPR37L1	chr1:198829261-198829320	up	0.6550
A_32_P15264	chr1:201409662-201409721	up	2.5702	DNMT3A	chr2:25416104-25416045	down	4.2531	LOC284570	chr1:198832036-198832095	up	0.9216
CNTN2	chr1:201778700-201778759	up	4.4570	KIF3C	chr2:26063328-26063269	up	2.2364	ARL10B	chr1:198835948-198835256	up	1.5008
CNTN2	chr1:201778700-201778759	up	1.1187	KIF3C	chr2:26063328-26063269	up	3.1237	AF314543	chr1:199231341-199231400	up	2.6542
RIPK5	chr1:201864539-201863768	up	2.9929	SLC5A6	chr2:27334697-27334638	up	0.9216	SYT2	chr1:199297555-199297496	up	0.9216
RIPK5	chr1:201864539-201863768	up	1.3523	SLC5A6	chr2:27334697-27334638	up	0.9216	JARID1B	chr1:199428461-199428402	up	1.2063
LEMD1	chr1:202082480-202082421	up	1.3523	GTF3C2	chr2:27460380-27460357	up	1.2063	JARID1B	chr1:199428461-199428402	up	3.1237
NUCKS1	chr1:202428494-202424717	up	1.1187	PPM1G	chr2:27516729-27516670	up	2.2364	R88965	chr1:1994313-1994254	up	0.9216
THC2355570	chr1:202449084-202449025	down	5.0214	NRBP	chr2:27575839-27576134	up	1.7966	RABIF	chr1:199581630-199581571	up	1.2063
AVPR1B	chr1:202768394-202773880	up	2.5702	SLC30A6	chr2:32356999-32357058	up	2.2364	C1orf37	chr1:199723853-199723912	up	1.7966
BF034544	chr1:202822745-202822686	up	0.3931	DKFZP564F0522	chr2:33720832-33720773	up	3.6893	MYOG	chr1:199784578-199784519	up	3.1237
AK096677	chr1:202826202-202826143	down	2.5702	MGC40574	chr2:43366675-43366734	down	1.5008	MYOG	chr1:199784578-199784519	up	3.6893
FAIM3	chr1:203466818-203466759	down	0.3931	AK023264	chr2:46767754-46767813	down	2.2364	REN	chr1:200866981-200862893	up	2.2364
FCAMR	chr1:203519900-203519841	up	0.6172	SOCS5	chr2:46900940-46900999	down	3.6893	PIK3C2B	chr1:201123607-201123548	up	1.5008
C1orf116	chr1:203580683-203580624	up	1.5720	MSH6	chr2:47945570-47945629	up	3.6893	AA747799	chr1:201258545-201258486	up	1.5008
C4BPB	chr1:203652150-203652209	down	2.9929	SALF	chr2:48818207-48818266	up	4.2531	NFASC	chr1:201677851-201677910	up	0.6550
CD34	chr1:204448348-204448289	down	2.5702	PNPT1	chr2:55776345-55775127	up	3.6893	FLJ10748	chr1:202037404-202037345	up	3.6893
CAMK1G	chr1:206175500-206175559	up	4.4570	ENST00000307507	chr2:61978450-61978391	down	3.6893	LGTN	chr1:203160737-203158867	down	1.5008
C1orf107	chr1:206418982-206419041	up	1.5720	OTX1	chr2:63195034-63195093	up	4.8073	THC2441242	chr1:203196136-203196077	up	1.5008
DDOST	chr1:20720262-20720203	up	2.9929	MDH1	chr2:63745888-63745947	up	3.6893	DYRK3	chr1:203210616-203210675	down	3.1237
RCOR3	chr1:207875698-207875758	up	5.0214	GFPT1	chr2:69467192-69467133	up	1.5008	DYRK3	chr1:203210616-203210675	down	0.9216
CR619489	chr1:209374035-209376778	down	2.2352	AK025797	chr2:69909188-69909247	down	4.8073	IL10	chr1:203329848-203329789	up	0.6550
FLJ12505	chr1:209536336-209536395	up	0.6172	TGFA	chr2:70587033-70586974	up	3.6893	IL19	chr1:203398702-203398761	up	3.1237
FLJ12505	chr1:209536336-209536395	up	0.1916	CCT7	chr2:73391424-73391483	up	0.9216	IL24	chr1:203463342-203463746	up	3.6893
THC2437252	chr1:210918175-210918234	up	1.3523	EGR4	chr2:73429874-73429816	up	4.2531	IL24	chr1:203463342-203463746	up	3.1237
A_24_P400760	chr1:211043972-211043951	up	2.2352	ALMS1	chr2:73739468-73739527	down	2.2364	YOD1	chr1:203610732-203610673	up	0.9216
A_32_P148047	chr1:212161524-212161583	up	5.0214	CGI-121	chr2:73869410-73869351	down	3.6893	CR2	chr1:204051337-204051398	up	0.6550
CR595983	chr1:21290024-21289965	down	0.0000	ACTG2	chr2:74058355-74058414	down	0.4481	MCP	chr1:204356990-204357049	down	3.6893
ESRRG	chr1:213065217-213065158	up	3.4590	WDR54	chr2:74563912-74563971	down	0.9216	AK074960	chr1:204703956-204703897	up	3.1237
C1orf86	chr1:2148684-2148625	down	1.5720	DQX1	chr2:74657065-74657006	up	2.6542	CAMK1G	chr1:206174650-206174836	up	1.7966
BPNT1	chr1:216621504-216621445	up	0.1916	AUP1	chr2:74666785-74666726	up	2.6542	FAM43B	chr1:20626746-20626805	up	1.5008
RAP1GA1	chr1:21668775-21668716	down	0.3931	HK2	chr2:75031986-75032045	up	2.2364	FAM43B	chr1:20626746-20626805	down	0.3664
USP48	chr1:21761818-21759025	down	3.4590	KCMF1	chr2:85192258-85192317	up	1.5008	KCNH1	chr1:207245129-207245070	up	4.8073
DUSP10	chr1:218263632-218263573	up	0.9254	KIAA1641	chr2:97586227-97586166	down	0.9216	RCOR3	chr1:207877523-207877581	down	2.2364
THC2287647	chr1:219043446-219043387	up	0.5036	A_24_P923331	chr3:011273616-011273557	down	1.5008	LOC400745	chr1:20791627-20791568	up	3.6893
KIAA1822L	chr1:219085359-219084576	up	4.4570	A_24_P571824	chr3:014589698-014589540	up	1.5008	BE839843	chr1:209181283-209181224	up	1.7966
KIAA1822L	chr1:219085359-219084576	up	3.4590	A_32_P185718	chr3:015102480-015102539	down	3.6893	A_32_P146326	chr1:210866881-210866940	up	2.6542
FBXO28	chr1:220653451-220653510	up	2.5702	A_24_P926806	chr3:015423994-015424053	up	2.2364	SMYD2	chr1:210898641-210898700	up	2.6542
CNIH4	chr1:220870274-220870333	up	2.2352	A_24_P324488	chr3:032769962-032770021	down	4.2531	THC2433474	chr1:21101599-21101540	up	1.2063
CDC42	chr1:22158619-22163239	up	2.2352	DCAMKL3	chr3:036784428-036784369	up	1.2063	CENPF	chr1:211225703-211225762	up	3.6893
CDC42	chr1:22158619-22163239	up	0.2593	THC2432253	chr3:042799466-042799407	down	4.2531	A_24_P67432	chr1:211432661-211432723	up	1.5008
THC2410448	chr1:22164310-22164251	up	0.2593	A_24_P665621	chr3:056644177-056644236	up	0.9216	ESRRG	chr1:213239085-213239026	up	0.9216
WNT4	chr1:22191580-22191521	up	2.2352	U79301	chr3:075901386-075901445	down	2.6542	A_32_P205407	chr1:215907673-215907732	up	0.9216
SRP9	chr1:222277744-222277803	up	3.9542	PCNP	chr3:102795574-102795633	down	4.2531	ALPL	chr1:21640017-21642133	up	3.6893
H3F3A	chr1:222558913-222560151	up	1.3523	ZBTB11	chr3:102851323-102851264	down	4.2531	USP48	chr1:21820068-21820009	down	1.5008
H3F3A	chr1:222558913-222560151	up	1.1187	ENST00000273353	chr3:109582511-109582452	up	2.2364	USP48	chr1:21820068-21820009	down	0.4481
LIN9	chr1:222760672-222760035	up	4.4570	KIAA1524	chr3:109752194-109752135	down	1.5008	USP48	chr1:21820068-21820009	down	0.9216
PSEN2	chr1:223390395-223390454	up	3.9542	A_23_P58072	chr3:110672889-110672830	up	0.9216	DUSP10	chr1:218264227-218264168	up	1.7966
CDC42BPA	chr1:223637408-223634147	up	2.9929	PVRL3	chr3:112335430-112335489	down	2.6542	BM806490	chr1:219152091-219152144	down	0.3664
THC2265453	chr1:223928835-223928776	down	0.0000	ZBED2	chr3:112794594-112794535	up	1.5008	DISP1	chr1:219567506-219567565	down	3.1237
WNT3A	chr1:224555628-224555687	up	3.4590	GCET2	chr3:113328551-113325307	down	2.2364	AA465699	chr1:220858503-220858444	up	1.7966
GUK1	chr1:224642881-224643148	up	0.5036	BTLA	chr3:113667827-113667768	up	4.2531	AF086337	chr1:22136468-22136527	up	4.2531
BC027909	chr1:224698098-224698039	up	2.9929	IGSF11	chr3:120104338-120104279	up	0.9216	LEFTY2	chr1:222431868-222431809	down	4.8073
C1orf145	chr1:224699753-224699694	up	4.4570	PLA1A	chr3:120831112-120831171	up	2.6542	H3F3A	chr1:222565802-222565861	up	1.7966
OBSCN	chr1:224789372-224789431	up	0.3931	POPDC2	chr3:120850102-120850043	up	4.2531	ENST00000309474	chr1:223987731-223987672	up	3.6893
OBSCN	chr1:224789372-224789431	up	4.4570	GSK3B	chr3:121065091-121065032	up	4.8073	ENST00000340510	chr1:224468191-224468250	up	3.6893
OBSCN	chr1:224789372-224789431	down	4.4570	MYLK	chr3:124813910-124813851	down	0.9216	AL137472	chr1:224568748-224568689	up	0.6550
THC2409919	chr1:224795414-224795473	up	1.5720	ROPN1B	chr3:127184873-127184932	down	2.2364	ARF1	chr1:224592316-224592375	up	0.9216
TRIM11	chr1:224890337-224890278	up	0.2593	FLJ35880	chr3:131686037-131686096	up	3.6893	ARF1	chr1:224592316-224592375	up	0.4481
TAF5L	chr1:226036158-226036099	down	5.0214	ACPP	chr3:133551496-133554272	down	0.3294	A_24_P336441	chr1:224643333-224643392	up	2.6542
KIAA0133	chr1:226102011-226102070	up	1.8938	MGC2848	chr3:134631230-134631171	down	4.2531	C1orf69	chr1:224669442-224669593	up	2.6542
AK124803	chr1:226757423-226757364	up	2.9929	THC2348959	chr3:135522513-135522572	up	1.2063	THC2409919	chr1:224795885-224795944	up	1.7966
COG2	chr1:227125540-227125599	up	1.1187	AMOTL2	chr3:135557499-135557440	down	2.6542	TRIM11	chr1:224888199-224888140	up	0.9216
FLJ30430	chr1:227628358-227628299	up	2.9929	RNF184	chr3:137351399-137351340	down	0.4481	TRIM11	chr1:224888199-224888140	up	0.9216
TSNAX	chr1:228007134-228007193	up	2.9929	THC2450104	chr3:138967762-138967821	up	4.2531	TRIM17	chr1:224903652-224903173	up	3.1237
THC2366854	chr1:229272657-229272598	up	2.5702	RBP2	chr3:140663744-140663685	up	1.7966	HIST3H3	chr1:224919440-224919381	up	1.2063
KCNK1	chr1:230114293-230114352	up	2.9929	BX097190	chr3:141778796-141778855	down	2.2364	RNF187	chr1:224989101-224989160	up	2.2364
THC2276461	chr1:230815394-230815335	down	1.3523	SSB4	chr3:142350070-142350129	up	1.5008	THC2319138	chr1:225700903-225700844	up	4.8073
IRF2BP2	chr1:231046766-231046736	up	0.3931	PLS1	chr3:143914818-143914877	down	4.2531	ABCB10	chr1:225960831-225960772	up	2.2364
BQ321120	chr1:23373221-23373280	up	5.0214	ENST00000305319	chr3:145057455-145057396	down	0.6550	EPHA8	chr1:22675096-22675155	up	2.6542
BE328348	chr1:23381666-23381725	down	0.1129	ENST00000273083	chr3:14508044-14507985	down	0.9216	C1QA	chr1:22711101-22711160	up	0.9216
LOC148898	chr1:23443394-23443453	down	0.3931	ENST00000273083	chr3:14508044-14507985	up	3.6893	THC2442152	chr1:227153402-227153461	up	0.9216
BC024651	chr1:23546751-23546692	up	2.5702	THC2291117	chr3:145423635-145423694	up	4.8073	C1QG	chr1:22719395-22719454	up	0.9216
PEX10	chr1:2376022-2374024	down	0.3931	PLSCR2	chr3:147633911-147633852	up	3.1237	FLJ14525	chr1:227279739-227279680	up	2.2364
PEX10	chr1:2376022-2374024	up	0.6172	A_24_P461547	chr3:151670382-151670441	down	4.2531	A_24_P362100	chr1:2273044-2273103	up	4.2531
BX109999	chr1:23771544-23771485	up	1.5720	GPR171	chr3:152399044-152398985	up	2.6542	C1QB	chr1:22733101-22733160	up	0.9216
CHML	chr1:238118647-238118588	up	1.3523	MED12L	chr3:152633319-152633378	down	0.9216	ARV1	chr1:227441043-227441102	up	2.2364
THC2428775	chr1:23833585-23833644	down	3.4590	AADAC	chr3:153028481-153028540	up	2.6542	A_24_P341427	chr1:227560634-227560575	up	0.9216
MAP1LC3C	chr1:238485513-238485454	up	3.4590	THC2248354	chr3:154364461-154364402	up	3.6893	FLJ30430	chr1:227627181-227627122	up	1.5008
C1orf128	chr1:23858145-23858204	down	0.1916	A_24_P290214	chr3:156510124-156510060	up	3.6893	C1orf136	chr1:228144598-228144657	up	1.7966
BG708379	chr1:23862480-23862424	up	2.2352	A_32_P124773	chr3:157740699-157740758	up	4.2531	DISC1	chr1:228237741-228242611	up	0.9216
THC2384975	chr1:239570701-239570642	up	0.6172	BX095281	chr3:158362607-158362666	up	4.8073	PCNXL2	chr1:229660395-229651127	up	3.1237
KIAA0470	chr1:239615909-239615850	up	1.8938	MLF1	chr3:159805618-159805677	down	4.8073	A_24_P933927	chr1:23031757-23030677	up	3.1237
KIAA0470	chr1:239615909-239615850	up	0.7546	ENST00000331842	chr3:161302591-161302650	up	4.2531	BC040195	chr1:230971385-230971327	up	2.6542
KIAA0470	chr1:239615909-239615850	up	1.1187	LOC389172	chr3:161955027-161954968	down	0.6084	IRF2BP2	chr1:231049367-231049308	up	1.5008
SDCCAG8	chr1:239782555-239794107	down	2.9929	BX114970	chr3:162498126-162498185	up	1.5008	AF193050	chr1:231200301-231200242	up	1.7966
C1orf121	chr1:241197933-241197992	up	2.5702	SI	chr3:166182798-166182739	down	0.9216	ENST00000314174	chr1:23161939-23161880	up	1.2063
AK095945	chr1:241459569-241459510	up	1.8938	WDR49	chr3:168679449-168679390	down	4.2531	AB030181	chr1:231670310-231670251	up	3.1237
MGC35030	chr1:241856617-241856676	up	2.9929	GOLPH4	chr3:169210695-169210636	down	2.6542	B3GALNT2	chr1:231973749-231973690	up	0.9216
IL22RA1	chr1:24191597-24191554	down	1.8938	AL137571	chr3:170995947-170996006	down	2.6542	B3GALNT2	chr1:231973749-231973690	up	1.5008
C1orf71	chr1:243156399-243156458	up	2.9929	PHC3	chr3:171370497-171370438	down	0.6084	HTR1D	chr1:23264926-23264867	up	1.2063
SCCPDH	chr1:243256707-243256766	down	3.4590	SLC2A2	chr3:172197314-172197255	down	3.6893	TM7SF1	chr1:232697916-232697975	up	1.2063
BC012528	chr1:243523604-243523545	down	1.8938	KCNMB2	chr3:180043458-180043517	up	4.8073	AA807748	chr1:23357158-23357217	up	4.2531
ZNF124	chr1:243645559-243645500	up	3.4590	BE644770	chr3:180571349-180571290	down	2.2364	AI308948	chr1:23469368-23469617	up	4.8073
OR1C1	chr1:244247107-244247048	up	2.2352	A_24_P835921	chr3:180598617-180598676	down	0.4481	CV323908	chr1:238001436-238002954	up	1.7966
GRHL3	chr1:24426840-24426899	up	0.9254	ACTL6A	chr3:180788498-180788557	up	3.6893	KMO	chr1:238079414-238079563	up	0.9216
OR2M2	chr1:244669927-244669985	up	0.7546	ATP11B	chr3:184036601-184036859	down	4.2531	KMO	chr1:238079414-238079563	up	0.6550
PLCL4	chr1:2468310-2468369	up	0.9254	LAMP3	chr3:184322824-184322765	up	2.2364	KMO	chr1:238079414-238079563	up	0.3664
PANK4	chr1:2474351-2474292	down	0.0000	THC2317353	chr3:184837806-184837865	down	4.8073	OPN3	chr1:238083773-238083714	up	2.2364
CLIC4	chr1:24915359-24915418	up	1.3523	DRE1	chr3:184871699-184872831	up	3.6893	CHML	chr1:238123115-238123056	up	3.6893
AU145544	chr1:2513865-2514222	up	2.2352	DVL3	chr3:185368179-185368424	up	3.6893	A_23_P11902	chr1:238485327-238485272	up	4.8073
CBPIN	chr1:25302221-25302162	up	0.7546	PSMD2	chr3:185506272-185506331	up	3.1237	HMGCL	chr1:23874189-23874130	down	4.8073
C1orf63	chr1:25317052-25316993	up	3.4590	MGC21688	chr3:185545879-185545938	up	2.6542	THC2291268	chr1:238979138-238979079	up	1.2063
AK024382	chr1:25361721-25361662	up	2.5702	A_24_P874007	chr3:186493309-186493250	up	3.6893	THC2284172	chr1:23942382-23942323	up	2.2364
LDLRAP1	chr1:25578545-25578604	down	4.4570	A_24_P919812	chr3:186990821-186990880	down	1.2063	CNR2	chr1:23945885-23945826	up	2.2364
AF346307	chr1:25631-25333	up	1.8938	THC2421885	chr3:187343109-187343050	down	1.7966	A_24_P915326	chr1:239776848-239776789	up	2.2364
SEPN1	chr1:25827767-25827826	up	2.2352	TNK2	chr3:197094326-197094267	down	3.1237	AKT3	chr1:239991301-239991242	down	1.7966
PAQR7	chr1:25873932-25873873	up	2.5702	ENST00000352815	chr3:197191068-197191009	up	3.1237	ADSS	chr1:240898787-240898728	up	3.6893
SH3BGRL3	chr1:26291950-26292009	up	1.3523	AA300289	chr3:23935882-23935825	down	1.2063	AJ005814	chr1:241325793-241325852	up	2.6542
AIM1L	chr1:26332649-26332590	up	3.4590	KS	chr3:25810791-25810850	down	3.6893	HNRPU	chr1:241344768-241344330	up	3.1237
LOC389301	chr1:26484364-26485214	up	0.7546	LRRC3B	chr3:26726931-26726990	down	2.6542	ENST00000272019	chr1:242466396-242466455	up	1.5008
PIGV	chr1:26808698-26808757	down	2.2352	SLC4A7	chr3:27408262-27406568	down	0.6084	TFB2M	chr1:243030400-243030341	up	2.2364
SFN	chr1:26874250-26874309	up	0.2593	RBMS3	chr3:30021323-30021382	down	1.7966	AHCTF1	chr1:243339030-243338971	up	4.8073
FLJ10349	chr1:26890164-26890105	up	3.4590	THC2403217	chr3:30026578-30026637	down	4.2531	A_24_P178475	chr1:243532443-243532504	down	0.2839
SLC9A1	chr1:27116333-27116274	up	3.4590	CRBN	chr3:3189522-3189463	down	1.5008	FLJ45717	chr1:243601399-243601340	up	1.5008
SYTL1	chr1:27362165-27363951	down	0.0000	PDCD6IP	chr3:33885823-33885882	down	0.6550	VN1R5	chr1:243745878-243745937	up	1.2063
GPR3	chr1:27405521-27405580	up	3.9542	NP1168861	chr3:35406581-35406522	down	0.9216	ZNF496	chr1:243799072-243797903	up	1.2063
AHDC1	chr1:27545442-27545384	up	0.1916	LRRN1	chr3:3863753-3863812	down	4.2531	LOC90529	chr1:24429079-24429020	up	1.7966
FGR	chr1:27626089-27625523	up	1.1187	CTNNB1	chr3:41256753-41256812	down	0.3294	OR2W3	chr1:244385561-244385620	up	1.5008
FGR	chr1:27626089-27625523	up	4.4570	NKTR	chr3:42664924-42664983	down	3.6893	OR2T8	chr1:244410364-244410423	up	1.7966
SMPDL3B	chr1:27966516-27966659	up	2.5702	AK130974	chr3:42959112-42959171	down	2.2364	A_23_P12373	chr1:245047839-245047780	up	1.2063
MED18	chr1:28346031-28346090	up	0.9254	AGO61	chr3:43095808-43095749	down	1.7966	DSCR1L2	chr1:24605009-24606906	up	1.7966
PHACTR4	chr1:28644256-28644315	up	1.8938	C3orf23	chr3:44425684-44425743	down	2.6542	TNFRSF14	chr1:2521576-2521517	down	0.4481
RCC1	chr1:28685664-28685723	down	2.5702	C3orf23	chr3:44425684-44425743	down	4.8073	CBPIN	chr1:25296896-25296837	down	3.1237
GMEB1	chr1:28861787-28861846	up	0.5036	ZNF445	chr3:44466018-44465186	up	2.6542	RHD	chr1:25401999-25402058	down	0.9216
ARPM2	chr1:2962549-2962608	up	3.9542	ZNF445	chr3:44466018-44465186	down	3.6893	TMEM50A	chr1:25432506-25432565	up	1.5008
MATN1	chr1:30853370-30853311	up	2.2352	KIAA1143	chr3:44770806-44770747	down	1.7966	RHCE	chr1:25442336-25442277	down	1.7966
ENST00000315478	chr1:31571521-31571462	up	1.8938	THC2301132	chr3:44890095-44890154	up	2.6542	PAQR7	chr1:25872902-25872843	up	0.9216
HCRTR1	chr1:31761747-31761806	up	2.5702	ZDHHC3	chr3:44941915-44941856	down	0.9216	STMN1	chr1:25911294-25911235	up	0.9216
SPOCD1	chr1:31925186-31925127	up	3.9542	CXCR6	chr3:45964389-45964447	up	1.5008	CATSPER4	chr1:26208346-26208405	up	1.7966
PTP4A2	chr1:32053664-32050623	down	2.2352	AF075097	chr3:47526083-47526142	down	4.2531	DHDDS	chr1:26468450-26468509	up	1.2063
KHDRBS1	chr1:32177321-32177380	up	2.2352	FLJ20259	chr3:49042459-49042400	down	2.6542	BU629065	chr1:26486022-26485963	down	0.1872
BM997687	chr1:32307302-32307243	down	3.9542	LOC339834	chr3:49269309-49269368	down	1.5008	C1orf172	chr1:26960323-26960264	up	4.2531
THC2379706	chr1:32314119-32314060	up	3.9542	THC2316748	chr3:50026205-50026146	down	1.7966	LOC388610	chr1:27011061-27011120	down	0.3664
TXLNA	chr1:32327932-32327991	up	2.9929	FLJ38608	chr3:50300141-50300200	down	2.2364	WDTC1	chr1:27318465-27318524	up	1.7966
IQCC	chr1:32342661-32342720	down	0.0000	DOCK3	chr3:51374353-51374412	up	2.2364	WDTC1	chr1:27318465-27318524	up	0.9216
LOC339483	chr1:32374714-32374655	up	3.9542	THC2267829	chr3:52059402-52059344	up	2.2364	SYTL1	chr1:27364346-27364405	down	4.2531
HDAC1	chr1:32468130-32468189	up	2.9929	DUSP7	chr3:52064926-52063392	up	4.2531	FCN3	chr1:27380027-27379968	up	4.2531
ZBTB8	chr1:32735016-32735075	up	1.8938	GLYCTK	chr3:52302129-52302188	up	2.2364	GPR3	chr1:27405033-27405092	up	1.7966
FNDC5	chr1:32997479-32997420	down	3.4590	THC2311248	chr3:52543929-52549534	down	1.2063	THC2407595	chr1:27735562-27735503	up	2.6542
ENST00000334514	chr1:33114718-33114777	up	2.9929	ENST00000307106	chr3:52549525-52549584	down	0.6084	C1orf38	chr1:27896605-27896664	up	4.2531
CN480368	chr1:33141756-33141815	up	2.9929	THC2404334	chr3:52909169-52909228	down	4.8073	PTAFR	chr1:28160707-28160648	up	0.9216
LOC127540	chr1:33999058-33999117	up	1.1187	THC2339389	chr3:53825581-53825522	down	0.6084	PTAFR	chr1:28160707-28160648	up	0.4481
GJB5	chr1:34892402-34892461	up	0.7546	SELK	chr3:53894461-53894402	down	3.6893	RCC1	chr1:28677683-28677742	up	3.6893
GJA4	chr1:34930188-34930247	up	1.3523	CACNA2D3	chr3:55083265-55083344	down	4.2531	FLJ42875	chr1:3007071-3003978	up	1.7966
ZNF258	chr1:35153541-35153482	up	3.4590	AK125591	chr3:57099168-57099109	down	2.6542	MATN1	chr1:30866635-30866694	up	3.1237
PSMB2	chr1:35738031-35737972	up	2.9929	FLJ34969	chr3:57586343-57586284	down	0.9216	LAPTM5	chr1:30879559-30877162	up	1.5008
FLJ38984	chr1:35849256-35849197	down	1.1187	NPCDR1	chr3:59931755-59931697	up	2.6542	AF111851	chr1:31131009-31131068	up	1.7966
THRAP3	chr1:36428561-36428620	up	1.1187	MGC17310	chr3:63784253-63788343	down	1.7966	PS1D	chr1:31506769-31506828	down	2.2364
THRAP3	chr1:36428561-36428620	up	2.9929	PRICKLE2	chr3:64055033-64054979	down	1.5008	TDE2L	chr1:31571005-31571392	up	1.5008
C1orf113	chr1:36455356-36455415	up	0.9254	AER61	chr3:69108007-69107948	down	1.5008	COL16A1	chr1:31787327-31787268	down	0.6084
C1orf102	chr1:36552767-36552708	down	5.0214	TMF1	chr3:69157414-69155976	down	1.7966	PTP4A2	chr1:32041638-32041579	down	3.1237
FLJ32825	chr1:3706261-3706320	up	5.0214	ARL6IP5	chr3:69237668-69237727	down	2.6542	PTP4A2	chr1:32041638-32041579	down	4.2531
AW302758	chr1:3720987-3721046	up	0.6172	FOXP1	chr3:71088770-71088711	down	0.9216	PRO1848	chr1:32049680-32049739	up	1.5008
LRRC47	chr1:3721045-3720986	down	0.1129	FOXP1	chr3:71088770-71088711	down	0.0000	C1orf91	chr1:32349477-32349418	up	0.9216
LRRC47	chr1:3721045-3720986	down	3.4590	AK022443	chr3:71283627-71283568	down	2.2364	LOC339483	chr1:32366431-32366372	down	2.6542
LRRC47	chr1:3721045-3720986	down	0.0000	EIF4E3	chr3:71814918-71814859	down	1.7966	MARCKSL1	chr1:32469108-32469049	up	2.2364
SNIP1	chr1:37671975-37671916	down	1.5720	THC2433340	chr3:73108458-73108517	down	1.2063	SYNC1	chr1:32815454-32815395	down	0.0000
DNALI1	chr1:37699759-37699818	down	0.7546	PPP4R2	chr3:73196695-73196754	down	4.2531	RBBP4	chr1:32820527-32820586	down	3.6893
BC039363	chr1:37850931-37850872	up	1.8938	THC2280373	chr3:75547461-75547402	up	3.6893	TRIM62	chr1:33282004-33281945	up	1.7966
C1orf122	chr1:37944011-37944070	up	2.5702	BC009905	chr3:7623808-7623749	down	4.2531	AK021842	chr1:33416452-33416511	up	1.5008
C1orf122	chr1:37944011-37944070	up	1.3523	LMCD1	chr3:8584688-8584747	down	4.2531	PHC2	chr1:33505155-33503298	up	3.1237
DFFB	chr1:3824683-3824742	down	2.5702	FLJ10707	chr3:9492207-9492266	up	4.2531	CSMD2	chr1:33745902-33745843	up	2.6542
RHBDL2	chr1:39020667-39020608	up	1.1187	ENST00000182096	chr3:99078891-99078950	up	3.1237	C1orf94	chr1:34353651-34353724	up	1.7966
C1orf108	chr1:39139277-39139336	up	0.1129	DKFZp667G2110	chr3:99146400-99146459	down	1.2063	GJB3	chr1:34920359-34920418	up	0.6084
NDUFS5	chr1:39169275-39169334	up	0.1129	A_24_P736853	chr4:000969470-000969529	down	0.9216	GJB3	chr1:34920359-34920418	up	1.5008
CR610205	chr1:39891342-39891401	down	1.5720	A_32_P208328	chr4:007214436-007214377	down	0.3294	LOC113444	chr1:34989961-34989902	up	4.2531
SMAP1L	chr1:40557312-40557371	down	1.8938	AI015919	chr4:013014908-013015341	up	2.2364	ENST00000235180	chr1:35000345-35000286	up	1.2063
SMAP1L	chr1:40557312-40557371	down	0.0000	A_24_P927770	chr4:017484008-017484067	down	0.4481	ZNF258	chr1:35122041-35121982	down	2.2364
ZNF642	chr1:40630628-40630687	down	0.5036	A_24_P11980	chr4:026157330-026157271	down	0.9216	THC2438327	chr1:35403520-35403579	up	1.5008
AK094323	chr1:40826626-40826567	up	2.5702	A_32_P113871	chr4:088276971-088277030	down	1.5008	TFAP2E	chr1:35729243-35729302	up	2.2364
GUCA2B	chr1:42289603-42290330	up	5.0214	DDIT4L	chr4:101464473-101464414	down	1.7966	PSMB2	chr1:35771004-35765981	up	3.1237
FAM80A	chr1:42549735-42549794	up	3.9542	AF116686	chr4:104087312-104087371	up	3.1237	EIF2C1	chr1:36048641-36048882	up	0.9216
ZNF691	chr1:42986892-42986951	down	2.9929	A_24_P635991	chr4:104356843-104356902	down	1.7966	LOC440470	chr1:364641-364684	up	2.2364
SLC2A1	chr1:43061026-43060967	up	4.4570	CAMK2D	chr4:114731921-114731862	up	3.6893	CSF3R	chr1:36601398-36601339	up	3.6893
ENST00000335282	chr1:43287691-43291024	up	5.0214	CTBP1	chr4:1218366-1218307	down	1.7966	TP73	chr1:3672698-3672757	up	1.7966
MPL	chr1:43489070-43489129	up	0.1916	AK123649	chr4:129003690-129003749	down	0.9216	TP73	chr1:3672698-3672757	up	1.7966
KIAA0467	chr1:43585852-43585911	down	1.8938	FLJ30655	chr4:130238386-130235852	down	1.7966	THC2278608	chr1:36930410-36930351	down	3.6893
JMJD2A	chr1:43838850-43839026	up	3.9542	MAEA	chr4:1323465-1323524	up	1.7966	THC2361983	chr1:374056-373997	up	1.2063
C1orf164	chr1:44786168-44786227	down	0.7546	MAB21L2	chr4:151862596-151862655	down	3.6893	GlyBP	chr1:3752127-3752068	down	2.2364
TOE1	chr1:45477947-45478006	down	1.3523	TIGD4	chr4:154048340-154048281	down	4.2531	EPHA10	chr1:37895178-37895119	up	2.6542
AK098537	chr1:45647737-45647796	up	3.4590	KIAA1727	chr4:154257428-154257487	up	0.6550	MTF1	chr1:37945838-37945782	up	1.7966
AKR1A1	chr1:45701366-45701425	up	3.9542	SFRP2	chr4:155059677-155059618	down	2.6542	MTF1	chr1:37945838-37945782	up	0.9216
THC2361461	chr1:46179554-46179613	up	2.5702	FLJ21159	chr4:156624303-156624244	up	3.6893	DFFB	chr1:3825034-3825093	down	4.8073
PIK3R3	chr1:46217842-46217819	up	3.4590	THC2366341	chr4:15934770-15934829	down	4.2531	THC2381848	chr1:38499882-38499823	up	4.2531
THC2379148	chr1:46353983-46353924	up	3.4590	PPID	chr4:159988393-159988334	up	2.2364	THC2281903	chr1:39010852-39010911	up	1.5008
POMGNT1	chr1:46366679-46366620	down	4.4570	AK023947	chr4:16420387-16420328	down	4.8073	RHBDL2	chr1:39050474-39050415	up	2.2364
THC2415124	chr1:46693828-46693887	up	1.1187	CLCN3	chr4:171016524-171016583	up	4.8073	RHBDL2	chr1:39050474-39050415	up	2.6542
CYP4A11	chr1:47107271-47107212	up	1.1187	A_24_P783679	chr4:171900656-171900597	up	0.9216	C1orf108	chr1:39138900-39138959	up	2.6542
TAL1	chr1:47401753-47397865	up	0.2593	AU156529	chr4:175787093-175787152	up	1.5008	AK124708	chr1:3922892-3922951	up	1.7966
AJAP1	chr1:4753281-4753340	down	0.6172	LETM1	chr4:1782207-1782148	up	2.6542	BMP8A	chr1:39658342-39657227	up	0.9216
CR936609	chr1:4762117-4762176	down	1.8938	THC2316552	chr4:184576644-184576585	up	3.6893	BMP8A	chr1:39658342-39657227	down	0.3294
AF111848	chr1:48281984-48282043	up	5.0214	BOMB	chr4:184614453-184614513	down	0.3294	MFSD2	chr1:40090468-40090527	up	0.6550
SLC5A9	chr1:48425681-48425740	up	1.1187	IRF2	chr4:185684949-185684891	up	4.2531	MFSD2	chr1:40090468-40090527	up	0.9216
AF251047	chr1:48440118-48440059	up	1.3523	AK096134	chr4:186189537-186189478	up	1.5008	MFSD2	chr1:40090468-40090527	up	0.9216
RNF11	chr1:51450614-51450673	up	5.0214	THC2338749	chr4:186732465-186732524	down	2.2364	TMCO2	chr1:40386366-40386425	up	2.2364
THC2373077	chr1:51966805-51966864	down	2.2352	IPO9	chr4:186882459-186882398	down	2.2364	CR591289	chr1:40392068-40392009	down	0.3294
RAB3B	chr1:52097348-52097289	down	1.1187	ARGBP2	chr4:186911146-186908237	down	1.2063	ENST00000309004	chr1:40468223-40468164	down	0.2839
ZFYVE9	chr1:52515600-52517851	down	1.5720	ARGBP2	chr4:186911146-186908237	down	1.2063	ZNF643	chr1:40598166-40598225	down	0.6550
ZFYVE9	chr1:52515600-52517851	down	0.3931	AY956760	chr4:190769710-190769769	up	3.1237	C1orf176	chr1:40650545-40650604	up	1.5008
C1orf163	chr1:52864626-52864567	up	3.9542	KCNIP4	chr4:20409924-20407989	down	3.1237	NFYC	chr1:40903889-40903948	up	4.2531
ZYG11B	chr1:52999164-52999223	up	2.2352	MXD4	chr4:2218570-2218511	down	2.6542	GUCA2A	chr1:42298249-42298190	up	2.2364
ZYG11B	chr1:52999164-52999223	up	0.9254	DKFZp761B107	chr4:24505378-24505319	up	4.2531	NSEP1	chr1:42828272-42831009	up	1.7966
AK025056	chr1:53004239-53004298	up	3.4590	WDR19	chr4:39040366-39041348	down	4.8073	NSEP1	chr1:42828272-42831009	up	0.9216
SCP2	chr1:53228488-53228547	up	3.9542	LOC285429	chr4:41827749-41827808	down	1.7966	NSEP1	chr1:42828272-42831009	up	0.9216
AK097571	chr1:53516725-53516784	down	3.4590	BU587941	chr4:42501184-42501243	up	4.2531	THC2368355	chr1:43134195-43134254	up	1.7966
AF217973	chr1:54283648-54283707	up	3.4590	ENST00000244249	chr4:43742231-43742290	down	4.8073	C1orf84	chr1:43555676-43555735	up	1.5008
ENST00000287899	chr1:54351000-54350941	down	0.3931	ENST00000314226	chr4:49343489-49332487	down	0.3294	ST3GAL3	chr1:44065653-44065712	down	0.9216
PARS2	chr1:54934745-54934686	up	3.4590	THC2374814	chr4:49380901-49380843	down	4.8073	ARTN	chr1:44071314-44071373	up	3.1237
FLJ20619	chr1:54963822-54963763	up	3.4590	PDGFRA	chr4:55004917-55004976	down	4.2531	BM664404	chr1:44102708-44102649	up	1.5008
USP24	chr1:55244604-55244545	down	0.6172	STK32B	chr4:5620142-5620201	down	3.6893	ATP6V0B	chr1:44112799-44112858	up	0.9216
HOOK1	chr1:60040540-60042353	up	3.9542	BF432354	chr4:57355534-57355593	up	4.2531	C1orf164	chr1:44786408-44786467	down	1.7966
AK096483	chr1:61638912-61638971	up	0.3931	POLR2B	chr4:57732481-57732540	up	0.9216	MGC33556	chr1:44860117-44860176	down	0.6550
THC2268548	chr1:6180573-6180632	down	1.1187	TMPRSS11A	chr4:68605878-68605819	down	2.6542	LOC128192	chr1:45123372-45123313	up	0.6550
GPR153	chr1:6243911-6243852	up	3.9542	AF130051	chr4:6969830-6969771	down	2.2364	HECTD3	chr1:45137977-45137918	up	0.9216
FOXD3	chr1:63501903-63501962	up	2.2352	BC032036	chr4:7028139-7028080	down	3.6893	PRDX1	chr1:45649682-45649388	up	0.6084
A_24_P349590	chr1:64021161-64021102	up	0.3931	HTN1	chr4:71102075-71105111	up	1.2063	CCDC17	chr1:45754993-45754934	up	1.7966
HES2	chr1:6407385-6407326	up	1.8938	CSN3	chr4:71295934-71297761	down	3.6893	AI769425	chr1:45791025-45791084	up	1.5008
HES2	chr1:6407385-6407326	up	1.1187	FLJ38991	chr4:74292660-74292601	down	1.2063	LRRC41	chr1:46462719-46462086	up	1.2063
ESPN	chr1:6439990-6440049	up	2.9929	ANKRD17	chr4:74308200-74308141	up	1.7966	UQCRH	chr1:46487974-46494268	up	0.9216
AK3L2	chr1:65396600-65402484	up	1.5720	LOC541467	chr4:75388167-75388108	down	0.0000	UQCRH	chr1:46487974-46494268	up	1.2063
AK3L1	chr1:65404653-65404712	up	2.5702	AK027257	chr4:76239198-76239139	down	3.1237	MKNK1	chr1:46735674-46735615	up	0.6550
AK3L1	chr1:65404653-65404712	up	2.2352	DKFZP564O0823	chr4:76329588-76329647	up	2.6542	MOBKL2C	chr1:46787765-46787706	up	1.5008
AW467174	chr1:65404659-65404600	up	2.5702	G3BP2	chr4:76927666-76927607	up	3.1237	ATPAF1	chr1:46813592-46813533	down	4.8073
LEPROT	chr1:65609553-65609612	up	2.9929	CXCL11	chr4:77313601-77313446	up	2.6542	CYP4Z2P	chr1:47036833-47036774	up	4.8073
LEPROT	chr1:65609553-65609612	up	3.4590	FLJ25770	chr4:77662942-77662743	down	2.6542	LOC284542	chr1:47938421-47938362	down	0.6084
TAS1R1	chr1:6573577-6573636	up	1.1187	FRAS1	chr4:79724843-79724902	up	4.2531	C1orf165	chr1:48913941-48905687	down	0.0000
THC2371284	chr1:65808323-65808382	up	2.2352	PRKG2	chr4:82384238-82384179	down	4.2531	BG260785	chr1:51145315-51145256	down	0.0000
HKR3	chr1:6582756-6583128	down	0.7546	MASA	chr4:83739017-83739076	up	2.2364	RAB3B	chr1:52097388-52097329	down	2.6542
PDE4B	chr1:66551810-66551869	up	2.9929	SCD5	chr4:83938846-83938787	down	1.5008	KTI12	chr1:52210040-52209981	down	1.2063
SLC35D1	chr1:67178229-67178170	up	2.9929	DKFZp686L1814	chr4:84209433-84209374	up	3.6893	BC057844	chr1:52546637-52546696	up	3.6893
AW935085	chr1:67586178-67586237	down	4.4570	AFF1	chr4:88410610-88410669	down	1.2063	C1orf123	chr1:53395884-53394513	down	1.5008
PAI-RBP1	chr1:67590556-67590497	up	2.9929	DHRS8	chr4:88615060-88615001	down	1.2063	FLJ40434	chr1:53615306-53615247	up	1.7966
GNG12	chr1:67879171-67879134	up	0.7546	CR616772	chr4:89170455-89170514	up	1.2063	DMRTB1	chr1:53642486-53644292	up	0.9216
PIN1L	chr1:70097322-70097381	down	2.5702	AI123606	chr4:89536082-89536141	down	1.5008	NP1249549	chr1:54319002-54318943	down	3.6893
HHLA3	chr1:70532925-70532984	down	0.1916	THC2316281	chr4:90518867-90518808	up	3.6893	AK024684	chr1:54347783-54347724	down	0.0000
CTH	chr1:70617062-70617121	down	0.6172	BI836406	chr4:92217937-92217996	up	3.6893	CR596789	chr1:54464745-54464804	up	0.9216
PTGER3	chr1:71186810-71186751	up	0.3931	MGC4618	chr4:942082-942141	up	4.2531	SSBP3	chr1:54583669-54582588	up	2.2364
DLSTP	chr1:75921582-75921523	down	5.0214	WDR1	chr4:9753039-9752980	up	3.6893	C1orf175	chr1:54887884-54887943	up	1.7966
FLJ35093	chr1:78044086-78050757	up	3.9542	A_24_P153002	chr5:000246682-000246283	up	1.2063	C1orf177	chr1:54992616-54992675	up	2.2364
BX538272	chr1:78124553-78124494	down	5.0214	A_24_P290068	chr5:000745373-000745432	up	1.7966	DHCR24	chr1:55030047-55029988	up	3.1237
MGC27382	chr1:78520263-78520322	up	3.9542	A_24_P67765	chr5:073135116-073135055	down	3.6893	PCSK9	chr1:55242474-55242533	down	4.8073
THC2281914	chr1:81604304-81604363	down	1.8938	A_24_P922893	chr5:088238041-088238100	down	3.6893	BX111514	chr1:56093679-56093620	up	2.6542
LPHN2	chr1:82168876-82168935	up	2.2352	NUDT12	chr5:102913174-102913115	down	0.4481	THC2340668	chr1:56669090-56669031	down	1.5008
CR601056	chr1:829386-829445	down	3.9542	L23852	chr5:10595430-10595489	down	0.4481	DAB1	chr1:57192719-57192660	up	1.7966
BC042023	chr1:84045431-84045372	up	0.6172	NKD2	chr5:1091719-1091778	down	2.6542	NPHP4	chr1:5857214-5857155	down	0.6084
BXDC5	chr1:84675164-84675223	down	3.9542	C5orf13	chr5:111093049-111092990	down	3.6893	MYSM1	chr1:58832914-58832855	down	0.4481
GNG5	chr1:84683720-84679621	up	2.5702	TRIM36	chr5:114488659-114488600	up	2.2364	CYP2J2	chr1:60071300-60071241	up	1.5008
CTBS	chr1:84732852-84732793	up	2.9929	THC2447406	chr5:115270031-115269972	up	2.6542	KCNAB2	chr1:6094640-6094699	up	0.9216
THC2445709	chr1:84991194-84991135	up	0.9254	BI825704	chr5:121525982-121526041	down	2.6542	THC2268548	chr1:6180891-6180950	down	3.6893
EDG7	chr1:85043206-85043147	up	0.5036	A_24_P409560	chr5:130353621-130353681	down	1.2063	BU620016	chr1:6181125-6187297	down	1.5008
ENST00000234668	chr1:85360720-85360661	up	4.4570	TERT	chr5:1306364-1306305	down	4.2531	TM2D1	chr1:61858844-61858785	down	0.1872
BCL10	chr1:85445031-85444972	up	0.6172	CDC42SE2	chr5:130749204-130754611	up	3.6893	INADL	chr1:62340655-62340714	down	0.9216
HS2ST1	chr1:87092693-87092752	up	3.4590	CDC42SE2	chr5:130749204-130754611	up	2.6542	ECAT11	chr1:62389145-62389204	down	1.2063
PKN2	chr1:89011189-89011248	up	1.8938	LEAP-2	chr5:132238164-132238223	down	0.6084	BF112104	chr1:62661171-62661230	up	2.2364
GBP2	chr1:89290181-89287917	up	3.4590	A_32_P106246	chr5:137115497-137115556	down	2.2364	LOC400756	chr1:62888165-62888224	up	2.2364
LRRC8B	chr1:89770389-89770448	up	0.7546	DNAH5	chr5:13753778-13745215	down	1.7966	LOC199899	chr1:63336846-63336787	up	1.5008
THC2281336	chr1:89803659-89803600	down	3.4590	GFRA3	chr5:137617394-137616945	down	3.1237	KIAA1799	chr1:63748798-63750170	down	0.2839
LRRC8D	chr1:90113118-90113177	up	2.9929	A_24_P383940	chr5:137984290-137984349	down	1.2063	HES2	chr1:6407458-6407399	up	2.6542
LOC492303	chr1:90170961-90170902	down	3.4590	CR611332	chr5:139478682-139478741	down	0.1872	ROR1	chr1:64356561-64356620	down	2.6542
LOC492303	chr1:90170961-90170902	down	3.9542	DIAPH1	chr5:140876230-140876171	up	1.7966	ESPN	chr1:6454962-6455021	up	4.2531
AI682237	chr1:9029677-9029736	up	1.8938	FBXO38	chr5:147785362-147785421	up	3.1237	KIAA1579	chr1:65010665-65010724	down	0.3664
GPR157	chr1:9095978-9095919	up	0.5036	NID67	chr5:150156383-150156442	down	0.3294	FLJ23323	chr1:6515890-6515831	down	2.6542
ZNF644	chr1:91117836-91117777	up	2.2352	TNIP1	chr5:150396546-150395405	up	1.5008	AB088847	chr1:65476874-65476932	up	1.2063
ZNF644	chr1:91117836-91117777	up	0.5036	GM2A	chr5:150629855-150629914	up	2.6542	LEPR	chr1:65812670-65812729	down	0.3294
H6PD	chr1:9264617-9264676	up	0.2593	A_32_P69616	chr5:156277604-156277545	down	1.2063	KLHL21	chr1:6587387-6587328	up	2.2364
H6PD	chr1:9264617-9264676	down	1.8938	AK025252	chr5:156926094-156926035	down	0.9216	PDE4B	chr1:66550846-66550905	up	4.2531
AY142148	chr1:9265262-9265203	up	1.3523	ATP10B	chr5:159923203-159923144	down	1.5008	SGIP1	chr1:66922120-66922179	up	2.2364
GFI1	chr1:92652859-92652801	down	3.4590	MAT2B	chr5:162878630-162878689	down	4.2531	FLJ40873	chr1:66956141-66956200	up	4.2531
DR1	chr1:93539214-93539273	up	4.4570	AI199605	chr5:167890192-167890133	down	2.6542	MIER1	chr1:67165154-67165213	down	0.0000
THC2364779	chr1:94065503-94065562	up	2.2352	NPM1	chr5:170747510-170747567	up	1.7966	AI955728	chr1:67590687-67590746	down	4.2531
ABCD3	chr1:94695012-94695071	up	2.5702	FBXW11	chr5:171228351-171228292	up	1.7966	PAI-RBP1	chr1:67597836-67597777	up	0.6550
PLEKHN1	chr1:950367-950426	up	0.9254	KIAA1181	chr5:172310592-172310651	up	1.7966	PAI-RBP1	chr1:67597836-67597777	up	2.2364
CNN3	chr1:95075340-95075281	up	5.0214	THC2315069	chr5:172364364-172364423	up	3.1237	DEPDC1	chr1:68652941-68652907	up	4.2531
ENST00000271124	chr1:96762118-96762059	up	4.4570	NSD1	chr5:176655180-176655239	up	4.8073	A_24_P912300	chr1:70428979-70428920	down	0.6084
DPYD	chr1:97276102-97260026	up	1.8938	HNRPAB	chr5:177566728-177566787	up	2.2364	HHLA3	chr1:70532845-70532904	down	0.6084
FLJ35409	chr1:98221024-98220965	up	3.9542	ZNF354C	chr5:178439558-178439617	down	0.6550	CR620400	chr1:74887858-74884696	down	0.3294
CTNNBIP1	chr1:9842713-9842654	up	1.1187	MGAT1	chr5:180150684-180150625	up	4.2531	THC2377219	chr1:7713455-7713396	up	3.6893
LOC163404	chr1:99092469-99092410	down	0.9254	TRIM41	chr5:180594222-180594281	up	2.2364	PIGK	chr1:77266997-77266938	down	0.4481
NMNAT1	chr1:9977044-9977103	up	1.1187	ENST00000302057	chr5:2799395-2799336	down	1.5008	A_24_P744259	chr1:78056788-78056847	down	0.0000
THC2250454	chr1_random:1251100-1251041	up	4.4570	AF090909	chr5:32186120-32186179	down	4.2531	UTS2	chr1:7843971-7842155	down	1.2063
CDC2L2	chr1_random:1338225-1337571	down	0.0000	ZFR	chr5:32421443-32421384	up	4.8073	UTS2	chr1:7843971-7842155	down	2.2364
CDC2L1	chr1_random:1351535-1349315	up	1.5720	THC2289056	chr5:33510906-33510963	up	2.6542	TNFRSF9	chr1:7915048-7914989	up	4.8073
TLR5	chr1_random:2899485-2899426	up	1.1187	ADAMTS12	chr5:33570747-33563222	down	1.7966	TTLL7	chr1:84081836-84068180	up	1.7966
AG1	chr1_random:3627217-3627158	down	3.9542	BXDC2	chr5:34960805-34961114	up	4.2531	TTLL7	chr1:84081836-84068180	up	4.8073
CCNL2	chr1_random:371338-371397	down	1.3523	DNAJA5	chr5:34991181-34991240	up	4.2531	FAM41C	chr1:843876-843817	down	0.0000
CCNL2	chr1_random:371338-371397	down	1.1187	BX648635	chr5:38511758-38511699	down	0.6084	SPATA1	chr1:84721930-84721989	up	0.6084
A_24_P7785	chr2:001551245-001551181	up	0.9254	THC2290251	chr5:39406596-39406537	up	4.2531	BC064139	chr1:85331336-85331277	up	2.6542
A_24_P707860	chr2:004722746-004722805	up	1.8938	FBXO4	chr5:41963019-41963078	down	0.6550	CLCA2	chr1:86633612-86633671	up	2.2364
A_24_P212715	chr2:007415643-007415582	up	0.1916	AK023508	chr5:44338715-44338656	down	3.1237	CLCA4	chr1:86757184-86757243	up	4.2531
A_24_P638608	chr2:008776406-008776347	up	3.9542	THC2377654	chr5:44780446-44780387	down	3.1237	SH3GLB1	chr1:86920136-86920886	up	3.1237
A_24_P118946	chr2:009109290-009109230	up	4.4570	ISL1	chr5:50725363-50725422	down	0.4481	dJ612B15,1	chr1:86963052-86963111	down	0.0000
A_24_P783656	chr2:015759844-015756035	up	5.0214	ITGA2	chr5:52423400-52423458	down	4.2531	ENO1	chr1:8858286-8858227	up	2.2364
A_24_P711009	chr2:019064174-019064115	up	1.1187	AW975013	chr5:54829433-54829492	down	0.3294	ENO1	chr1:8858286-8858227	up	1.2063
A_24_P920949	chr2:024194067-024194008	up	3.9542	CR621148	chr5:55269517-55269458	down	3.6893	ENST00000294663	chr1:89284498-89284439	up	1.5008
A_24_P486216	chr2:025215634-025215575	down	0.9254	THC2441537	chr5:61961298-61961357	down	2.2364	GBP4	chr1:89359816-89359757	up	3.1237
A_32_P55799	chr2:030294909-030294850	down	2.9929	THC2406077	chr5:63289613-63289554	up	4.8073	GBP4	chr1:89359816-89359757	up	1.2063
A_24_P853302	chr2:038424427-038424486	up	0.2593	THC2435579	chr5:68887617-68887676	up	3.1237	ZNF326	chr1:90182888-90182947	up	4.8073
THC2313538	chr2:038923497-038923556	down	3.9542	CART	chr5:71052303-71052362	down	4.2531	SLC2A5	chr1:9034981-9034922	up	3.1237
THC2346010	chr2:043883299-043883240	up	2.2352	CR936791	chr5:74109567-74109508	down	4.2531	SLC2A5	chr1:9034981-9034922	up	1.2063
THC2316768	chr2:044018649-044018708	up	0.7546	THC2409364	chr5:74386242-74386301	up	4.2531	LOC149351	chr1:91009752-91009693	down	0.0000
A_32_P83174	chr2:044027423-044028559	down	0.0000	ENST00000322285	chr5:75661305-75661364	up	2.2364	THC2356115	chr1:9119937-9119878	up	2.2364
A_32_P198552	chr2:046299619-046299560	up	3.4590	JMY	chr5:78653565-78653624	down	3.1237	GPR157	chr1:9121591-9121532	up	1.2063
BQ007298	chr2:047299174-047299233	down	1.5720	ZCCHC9	chr5:80644318-80644377	down	1.7966	TGFBR3	chr1:91860968-91860909	down	0.0000
A_24_P587803	chr2:055573948-055573889	down	4.4570	NR2F1	chr5:92955496-92955555	down	0.6550	H6PD	chr1:9258888-9258947	up	0.9216
A_24_P925334	chr2:058641001-058640942	up	2.2352	DKFZP564D172	chr5:92979751-92979692	down	1.2063	RPL5	chr1:93011151-93011210	down	1.7966
A_32_P128399	chr2:074971578-074971519	down	3.4590	SPATA9	chr5:95016839-95016780	down	0.4481	BF570356	chr1:93015110-93015051	down	0.0000
A_24_P204257	chr2:087963892-087963833	up	4.4570	TAS2R1	chr5:9682956-9682897	up	3.6893	TMED5	chr1:93329770-93329711	up	4.2531
CHST10	chr2:100467938-100467879	down	0.2593	AK093521	chr5:98294206-98294265	down	4.2531	BC029907	chr1:93509953-93509894	down	1.5008
CREG2	chr2:101424025-101423966	up	1.1187	A_24_P152775	chr6:029565347-029565287	down	0.9216	FNBP1L	chr1:93731929-93731988	up	4.2531
KLF11	chr2:10145244-10145303	up	1.8938	A_24_P15702	chr6:036750279-036750339	up	1.5008	BQ015140	chr1:940491-940432	up	1.2063
LOC151438	chr2:102061720-102061779	up	5.0214	A_24_P654255	chr6:040932301-040932242	down	0.6084	A_24_P401582	chr1:94479773-94479832	up	1.5008
AY358263	chr2:102196990-102197049	up	1.3523	MAD2L1BP	chr6:043716137-043716196	up	3.6893	C1orf170	chr1:951355-951296	down	0.9216
IL1R1	chr2:102250506-102250565	up	4.4570	A_24_P203814	chr6:044165340-044165281	down	0.6084	MGC4399	chr1:9576717-9576776	up	3.1237
THC2347232	chr2:102874045-102873986	up	2.5702	LOC401270	chr6:100086347-100086406	down	1.5008	BE695822	chr1:96856902-96856961	down	3.1237
LOC284998	chr2:104821701-104821642	up	0.2593	GPR145	chr6:100497578-100489088	up	3.1237	BI523298	chr1:96991459-96991400	down	0.0000
AK096498	chr2:104882704-104882645	up	4.4570	BU622581	chr6:10506019-10506078	down	0.6550	THC2284956	chr1:99883635-99883576	up	0.9216
GPR45	chr2:105317855-105317914	up	1.1187	LOC553137	chr6:107272112-107272053	up	3.6893	A_32_P141211 ch	r1_random:002794037-00279397	8 up	3.6893
AK025947	chr2:105339829-105339770	down	3.9542	A_24_P941040	chr6:107696216-107696275	down	2.6542	MIB2	chr1_random:1263396-1263635	down	1.2063
TGFBRAP1	chr2:105342475-105342416	up	0.5036	SLC22A16	chr6:110884362-110884303	up	3.6893	AK095904	chr1_random:2226941-2226882	down	0.3664
THC2316787	chr2:105405488-105405429	up	4.4570	AMD1	chr6:111323511-111323570	up	3.6893	LOC442002	chr2:000477998-000478057	up	0.6550
FLJ14075	chr2:10661796-10661737	up	4.4570	KIAA1919	chr6:111694433-111694492	up	3.1237	A_24_P358534	chr2:001516473-001516532	up	2.2364
A_24_P780709	chr2:107903726-107903645	up	3.9542	F02250	chr6:114368765-114368824	down	1.7966	A_24_P799646	chr2:001545269-001545328	up	0.9216
SULT1C2	chr2:108462518-108462577	up	1.5720	TSPYL1	chr6:116703292-116703233	down	4.2531	ENST00000331540	chr2:004055376-004055315	down	2.6542
MGC10701	chr2:108585699-108585640	up	1.8938	C6orf78	chr6:116988834-116988893	up	4.2531	BF109153	chr2:010531405-010531464	down	1.7966
LIMS1	chr2:108759033-108759092	up	2.5702	ASF1A	chr6:119271181-119271240	down	3.6893	A_23_P79351	chr2:015587717-015587658	up	1.5008
THC2405087	chr2:108954027-108954086	up	2.9929	HEY2	chr6:126123697-126123756	down	1.2063	A_24_P934653	chr2:019997356-019997297	up	0.9216
BENE	chr2:110199306-110199247	up	0.9254	HEY2	chr6:126123697-126123756	down	0.3664	A_24_P135515	chr2:023533266-023533329	up	0.9216
NPHP1	chr2:110238123-110238064	up	0.6172	LOC389429	chr6:127952993-127953052	up	1.2063	A_24_P938461	chr2:026211002-026210943	up	1.5008
FLJ38359	chr2:110568023-110567964	up	2.9929	SAMD3	chr6:130547426-130547367	up	3.6893	A_24_P238769	chr2:029073522-029073458	up	2.6542
FLJ38359	chr2:110568023-110567964	down	1.1187	RANBP9	chr6:13730050-13729991	up	2.2364	A_24_P281025	chr2:029205547-029205154	up	1.2063
THC2312637	chr2:111592363-111592304	up	0.2593	RANBP9	chr6:13730050-13729991	up	2.6542	ENST00000272274	chr2:031425710-031425767	down	0.0000
BCL2L11	chr2:111639796-111639855	up	1.8938	AK096129	chr6:143700749-143700808	up	3.6893	A_32_P187050	chr2:058390987-058390928	down	2.6542
THC2343936	chr2:111922493-111922434	up	1.5720	THC2313495	chr6:144552876-144552935	up	2.6542	ENST00000343147	chr2:061849665-061849606	down	1.2063
L08961	chr2:112496166-112496225	up	3.4590	THC2316088	chr6:148860726-148860667	up	3.6893	A_24_P247014	chr2:068264467-068264526	up	0.4481
ZC3H8	chr2:112707129-112707070	down	0.5036	SASH1	chr6:148914116-148914175	down	3.1237	THC2317192	chr2:072303015-072302956	up	1.2063
CHCHD5	chr2:113059863-113059922	down	2.2352	SASH1	chr6:148914116-148914175	down	3.6893	TMSB10	chr2:085044849-085044790	up	0.3664
CHCHD5	chr2:113059863-113059922	down	2.2352	ULBP1	chr6:150382019-150382078	down	4.2531	TMSB10	chr2:085044849-085044790	up	0.9216
IL1F6	chr2:113481668-113481727	up	1.8938	A_24_P919629	chr6:151806257-151806198	down	1.5008	A_24_P941266	chr2:086162111-086162170	up	3.6893
IL1F10	chr2:113549097-113549156	up	2.5702	TAGAP	chr6:159430424-159430365	up	4.2531	A_24_P334208	chr2:088263308-088262785	down	0.6550
PSD4	chr2:113676073-113676132	down	1.1187	TAGAP	chr6:159430424-159430365	up	3.6893	A_32_P120014	chr2:095112601-095112660	up	3.6893
CBWD2	chr2:113969619-113969678	down	4.4570	A_24_P118591	chr6:159917795-159917735	down	0.6550	CR590043	chr2:100348671-100348612	down	1.2063
FLJ25222	chr2:114072588-114072647	down	3.9542	WTAP	chr6:160140089-160140148	down	3.1237	PDCL3	chr2:100646699-100646758	up	0.9216
FLJ25222	chr2:114072588-114072647	down	3.9542	WTAP	chr6:160140089-160140148	down	4.2531	PDCL3	chr2:100646699-100646758	up	2.2364
ENST00000295199	chr2:114073829-114073770	up	3.4590	IGF2R	chr6:160497525-160497584	up	2.2364	PDCL3	chr2:100646699-100646758	up	0.6550
RPL23AP7	chr2:114085302-114085258	down	2.9929	IGF2R	chr6:160497525-160497584	up	4.2531	GRHL1	chr2:10091329-10091388	up	1.7966
A_32_P235293	chr2:114187497-114187556	up	4.4570	AI672067	chr6:163961337-163961278	down	0.9216	RNF149	chr2:101351633-101351574	up	2.2364
DPP10	chr2:116317536-116317595	up	4.4570	QKI	chr6:163964917-163964976	down	3.6893	RRM2	chr2:10219972-10220031	up	1.2063
GREB1	chr2:11733278-11733337	down	1.3523	AI434681	chr6:167317599-167317658	down	1.7966	A_24_P17437	chr2:102909443-102909495	up	1.2063
FLJ10996	chr2:118390125-118390066	down	1.8938	MLLT4	chr6:168045023-168044964	down	1.7966	THC2376224	chr2:102918510-102918569	up	4.2531
MARCO	chr2:119468207-119468266	up	2.2352	RBM24	chr6:17401710-17401769	down	4.2531	MGC5509	chr2:105418044-105418103	down	1.2063
STEAP3	chr2:119728594-119728653	up	3.4590	AOF1	chr6:18330550-18330609	down	3.6893	NCK2	chr2:105956528-105956587	up	3.1237
TMEM37	chr2:119912123-119912182	down	4.4570	KAAG1	chr6:24465584-24465643	up	3.6893	THC2285905	chr2:106619155-106619214	down	0.1872
RALB	chr2:120763388-120763447	up	0.6172	HFE	chr6:26203360-26203419	up	3.1237	THC2318533	chr2:108550140-108550199	up	0.9216
CLASP1	chr2:121811966-121811907	down	0.9254	OR2H1	chr6:29538001-29538060	up	1.5008	ATP6V1C2	chr2:10873902-10873961	up	1.5008
CNTNAP5	chr2:125388872-125388931	up	1.1187	ENST00000259885	chr6:29748775-29748716	up	2.6542	PDIA6	chr2:10878069-10878010	up	0.6084
ERCC3	chr2:127735102-127735043	down	3.9542	ENST00000293569	chr6:29877466-29877525	up	4.2531	CR748243	chr2:109966747-109966688	up	4.2531
MAP3K2	chr2:127780380-127780321	down	4.4570	AF196178	chr6:29905473-29905532	up	4.2531	RANBP2L1	chr2:109970864-109970923	down	2.2364
SFT2D3	chr2:128175645-128175704	up	1.3523	HLA-A	chr6:30018726-30019026	up	3.6893	LOC339692	chr2:110579544-110579485	up	4.2531
WDR33	chr2:128180124-128180065	down	1.3523	BC089454	chr6:30085367-30085426	up	4.8073	FLJ25143	chr2:11236608-11236667	up	0.9216
BC031919	chr2:128318948-128318889	up	0.6172	FLJ45422	chr6:30336266-30336327	up	1.5008	FLJ37440	chr2:112661257-112661316	up	3.6893
POLR2D	chr2:128321544-128321485	down	2.9929	HLA-E	chr6:30568708-30568767	up	1.7966	ZC3H6	chr2:112813672-112813731	down	3.1237
RAB6C	chr2:130455658-130455724	up	2.9929	HLA-E	chr6:30568708-30568767	up	1.5008	POLR1B	chr2:113050911-113050970	down	4.8073
FLJ20297	chr2:130625521-130625462	down	2.9929	ABCF1	chr6:30666612-30666671	up	2.2364	CHCHD5	chr2:113062978-113063037	up	0.6550
FLJ20297	chr2:130625521-130625462	down	0.5036	TUBB	chr6:30799847-30799906	up	2.2364	IL1RN	chr2:113607239-113607298	up	1.7966
FLJ14346	chr2:130657739-130657798	up	2.9929	TUBB	chr6:30799847-30799906	up	1.5008	BX116367	chr2:114305160-114305101	up	2.6542
PTPN18	chr2:130848311-130848370	down	1.3523	TUBB	chr6:30799847-30799906	up	1.7966	ACTR3	chr2:114431330-114431389	up	1.2063
PLEKHB2	chr2:131722029-131724229	up	0.6172	IER3	chr6:30819350-30819291	up	3.6893	ACTR3	chr2:114431330-114431389	up	2.6542
PLEKHB2	chr2:131722029-131724229	up	1.8938	DDR1	chr6:30973949-30974008	up	4.2531	ACTR3	chr2:114431330-114431389	up	4.2531
THC2377328	chr2:132325219-132325278	down	1.1187	TNF	chr6:31653143-31653202	up	4.2531	THC2274876	chr2:114451838-114451779	up	0.6550
C2orf27	chr2:132358634-132358692	down	0.5036	TNF	chr6:31653143-31653202	up	3.6893	LPIN1	chr2:11917705-11917764	up	3.1237
GPR39	chr2:133008550-133008609	up	5.0214	THC2337832	chr6:32077541-32077595	down	1.2063	DBI	chr2:119846247-119846306	up	3.6893
LYPDC1	chr2:133237190-133237131	down	1.5720	C4B	chr6:32077570-32077891	down	3.6893	THC2378694	chr2:120197122-120197063	up	0.9216
FLJ34870	chr2:133516320-133516261	up	0.2593	TAP2	chr6:32903704-32903645	down	3.1237	RALB	chr2:120759832-120763388	up	1.7966
FLJ34870	chr2:133516320-133516261	up	2.5702	AY090769	chr6:33348426-33347862	down	3.6893	GLI2	chr2:121464817-121464876	down	0.9216
A_32_P221641	chr2:134755956-134756015	up	2.5702	A_24_P66270	chr6:33441271-33441212	up	1.5008	GLI2	chr2:121464817-121464876	down	1.5008
ZRANB3	chr2:135791715-135791656	down	3.4590	ITPR3	chr6:33771750-33771809	up	1.7966	LOC254128	chr2:122124800-122124859	down	0.0000
ZRANB3	chr2:135791715-135791656	down	2.9929	IHPK3	chr6:33797788-33797729	up	3.1237	ENST00000313590	chr2:122182425-122182362	down	0.6084
LCT	chr2:136379678-136379619	up	2.5702	MLN	chr6:33870511-33870452	up	3.6893	AA451906	chr2:127522168-127522227	up	0.9216
CV326037	chr2:136514124-136514183	down	0.2593	BC034285	chr6:33967544-33967485	down	4.8073	THC2268718	chr2:127776164-127776105	up	1.7966
CR611094	chr2:138879981-138879922	up	4.4570	RPL10A	chr6:35546040-35546099	down	3.6893	PROC	chr2:127902863-127902922	down	0.6550
ARHGAP15	chr2:144110639-144147741	down	5.0214	MTCH1	chr6:37044088-37044029	up	3.1237	A_24_P502752	chr2:128677195-128677254	down	0.0000
GTDC1	chr2:144826932-144826873	up	1.8938	C6orf64	chr6:39180945-39180886	up	3.6893	LOC440905	chr2:130523846-130523787	up	1.5008
FAM84A	chr2:14726088-14726147	up	0.5036	NFYA	chr6:41175253-41175312	up	1.5008	DKFZp434E2321	chr2:130613192-130613133	down	0.6084
FAM84A	chr2:14726088-14726147	up	0.9254	ENST00000332842	chr6:41293459-41293400	down	4.8073	DKFZp434E2321	chr2:130613192-130613133	down	1.2063
THC2411515	chr2:149283882-149283941	up	0.2593	AK097051	chr6:42063089-42063030	up	3.1237	MGC12981	chr2:130814772-130814713	up	4.8073
LOC130576	chr2:149896587-149896646	down	0.3931	THC2423311	chr6:42803326-42803385	up	0.9216	FLJ38377	chr2:131355570-131355629	up	0.6550
RIF1	chr2:152145530-152145589	up	4.4570	TNRC5	chr6:43014533-43014592	down	3.1237	ENST00000281893	chr2:131647010-131646946	up	1.7966
NAG	chr2:15277533-15277474	down	1.8938	GTPBP2	chr6:43696466-43696407	up	2.2364	AI028577	chr2:132074237-132074178	up	3.6893
NAG	chr2:15277533-15277474	down	0.7546	HSPCB	chr6:44325427-44325486	up	2.6542	FKSG30	chr2:132218287-132218346	up	3.6893
ENST00000354363	chr2:153338390-153338331	up	2.9929	HSPCB	chr6:44325427-44325486	up	0.9216	AK056055	chr2:136333060-136333001	up	3.6893
PKP4	chr2:159362740-159362799	down	2.2352	CDC5L	chr6:44521465-44521524	up	3.6893	UBXD2	chr2:136367581-136367640	up	1.2063
A_24_P118271	chr2:159685913-159685976	down	1.5720	TFAP2D	chr6:50848372-50848431	down	1.7966	THC2391797	chr2:136577303-136577362	up	3.1237
THC2352617	chr2:160173021-160172962	up	2.2352	ENST00000078131	chr6:50933205-50933146	down	4.2531	ENST00000272643	chr2:138267936-138267995	up	4.2531
MYCN	chr2:16031406-16032669	up	1.8938	ENST00000340712	chr6:64248241-64248300	down	2.2364	LOC339745	chr2:139156040-139156099	up	3.6893
TANK	chr2:161917461-161917520	up	0.5036	SMAP1	chr6:71627106-71627165	up	1.7966	KYNU	chr2:143548951-143549010	up	0.9216
GCG	chr2:162825323-162825264	up	2.5702	COX7A2	chr6:76004326-76004267	up	4.2531	KYNU	chr2:143548951-143549010	up	0.9216
A_24_P915883	chr2:162989718-162989777	up	5.0214	AK095853	chr6:80001448-80001507	up	4.2531	FAM84A	chr2:14726928-14726987	up	3.6893
GCA	chr2:163042676-163042735	up	1.8938	PGM3	chr6:83933979-83933920	up	3.1237	ENST00000334436	chr2:149708586-149708645	down	2.6542
AF035290	chr2:163467846-163467787	up	4.4570	AF305820	chr6:84720612-84720671	down	2.2364	MGC52057	chr2:150155451-150155510	down	1.2063
FIGN	chr2:164290168-164290109	up	4.4570	GPR63	chr6:97353420-97353361	up	3.6893	FLJ32955	chr2:150540316-150540257	up	1.2063
TAIP-2	chr2:166361287-166361346	up	0.2593	C6orf167	chr6:97696986-97696927	down	2.2364	RIF1	chr2:152157000-152157059	down	0.2839
GALNT3	chr2:166429982-166429923	up	2.9929	C6orf111	chr6:99955341-99955282	down	3.6893	NP1167346	chr2:153172462-153172521	up	2.2364
H70813	chr2:166539559-166539618	up	1.1187	A_32_P194102	chr7:007758758-007758699	down	4.2531	FMNL2	chr2:153330988-153331047	up	1.5008
TTC21B	chr2:166540294-166540235	down	3.9542	A_24_P409910	chr7:022694892-022694957	down	2.2364	THC2445273	chr2:15733913-15733972	up	2.2364
B3GALT1	chr2:168551865-168551924	up	2.5702	BQ354462	chr7:026920559-026920618	down	3.6893	UPP2	chr2:158817716-158817775	up	1.5008
LASS6	chr2:169456510-169456569	up	4.4570	A_24_P332504	chr7:036929781-036929840	down	0.3294	A_24_P255836	chr2:159544920-159544975	up	3.6893
ZNF650	chr2:170765658-170765717	down	3.4590	A_24_P666795	chr7:051231314-051231255	up	4.2531	LOC401016	chr2:160371864-160371805	down	1.7966
TLK1	chr2:171688575-171688516	up	0.2593	A_24_P938475	chr7:082951389-082951330	down	1.2063	ENST00000283243	chr2:160622918-160622859	down	3.1237
TLK1	chr2:171688575-171688516	up	1.3523	A_24_P170309	chr7:084302718-084302781	up	4.8073	RBMS1	chr2:161000239-160995259	down	4.8073
THC2242915	chr2:171836703-171836644	up	1.3523	LOC339991	chr7:087839895-087839836	up	1.2063	PSMD14	chr2:162090934-162090993	up	1.2063
AF116684	chr2:171836930-171836989	up	2.2352	A_32_P171984	chr7:091408301-091408360	up	1.7966	THC2377863	chr2:162104752-162104693	up	1.2063
AA489519	chr2:172430364-172430305	down	1.1187	ERVWE1	chr7:091742908-091742849	down	3.6893	KCNH7	chr2:163053942-163053883	up	1.5008
SLC25A12	chr2:172466929-172466870	down	2.9929	CYP3A5	chr7:098914104-098914045	up	2.6542	COBLL1	chr2:165363106-165363047	up	4.2531
DLX1	chr2:172779498-172779557	down	3.4590	U50277	chr7:099896049-099896108	down	0.4481	SCN3A	chr2:165769954-165769895	down	0.0000
DLX2	chr2:172790064-172790005	down	3.9542	AK055497	chr7:111382825-111382766	up	3.6893	FAM49A	chr2:16657984-16655856	up	2.6542
DLX2	chr2:172790064-172790005	down	1.5720	TFEC	chr7:115190743-115190684	up	1.2063	THC2437715	chr2:166877606-166877547	down	0.1872
ITGA6	chr2:173196063-173196122	up	4.4570	CAV2	chr7:115742212-115742271	down	1.5008	ABCB11	chr2:169605127-169605068	up	1.2063
PDK1	chr2:173288780-173288839	up	1.1187	MET	chr7:116030145-116030204	up	4.8073	BBS5	chr2:170188572-170188631	down	0.2839
A_24_P927451	chr2:174592389-174592448	up	1.8938	ARL4	chr7:12501694-12501754	down	0.6550	ENST00000284676	chr2:170332542-170332483	down	0.2839
SP3	chr2:174654649-174654069	up	0.5036	A_24_P298928	chr7:126215119-126215178	down	3.6893	KLHL23	chr2:170433710-170433769	down	3.6893
THC2369168	chr2:175867678-175867619	up	3.9542	GCC1	chr7:126815087-126815028	up	1.2063	METTL5	chr2:170497516-170494488	down	2.2364
HOXD10	chr2:176809535-176809594	up	3.4590	ARF5	chr7:126824088-126824972	up	3.6893	THC2438818	chr2:171023254-171023195	up	3.6893
HOXD1	chr2:176880879-176880938	up	0.6172	IMPDH1	chr7:127628360-127628301	up	2.2364	SP5	chr2:171398482-171398541	up	0.9216
ENST00000295549	chr2:177320234-177320175	down	3.9542	IMPDH1	chr7:127628360-127628301	up	2.2364	THC2406552	chr2:171460069-171460128	down	3.1237
THC2303043	chr2:179130350-179130409	down	3.4590	IMPDH1	chr7:127628360-127628301	up	3.6893	A_24_P333052	chr2:172269226-172269289	down	0.0000
PLEKHA3	chr2:179184138-179184197	down	1.8938	AK123446	chr7:127885238-127885294	up	4.8073	MAP1D	chr2:172771026-172771085	down	1.7966
BX113452	chr2:179420753-179420694	up	2.2352	KIAA0828	chr7:128658697-128658876	up	1.2063	RAPGEF4	chr2:173726889-173738855	down	0.4481
FLJ39502	chr2:179523966-179523907	up	1.1187	A_24_P922532	chr7:132643867-132643808	down	0.6084	LOC344178	chr2:174176394-174176335	up	0.9216
THC2405019	chr2:182229030-182229089	down	0.1129	AK056910	chr7:134303665-134303606	up	3.1237	A_24_P704878	chr2:174562198-174562062	down	0.6084
PDE1A	chr2:183116857-182954635	down	3.9542	CNOT4	chr7:134505177-134505118	up	2.6542	LOC442058	chr2:175192293-175192352	down	0.2839
THC2346166	chr2:185437272-185437331	up	1.1187	ZC3HAV1	chr7:138220608-138218407	up	0.9216	CHN1	chr2:175490033-175489974	up	1.2063
RDH14	chr2:18657791-18657732	down	1.1187	ZC3HAV1	chr7:138220608-138218407	up	1.5008	BG988435	chr2:175696260-175696319	up	3.1237
AI985214	chr2:188154792-188154851	down	4.4570	THC2370681	chr7:138714678-138714619	down	0.6550	A_24_P925010	chr2:175747838-175747897	up	3.1237
ENST00000332105	chr2:188516240-188516299	down	1.8938	PARP12	chr7:139177189-139177130	up	3.6893	ATP5G3	chr2:175868580-175868521	up	0.9216
COL3A1	chr2:189700577-189700918	up	4.4570	KIAA1718	chr7:139238289-139238230	up	3.6893	KIAA1715	chr2:176617258-176617199	up	1.2063
WDR75	chr2:190165519-190165578	down	2.9929	TRBC1	chr7:141474393-141474452	up	3.1237	HOXD9	chr2:176814536-176814595	up	1.2063
BC066989	chr2:190475409-190475468	up	1.8938	X86121	chr7:141567563-142012001	up	3.6893	AK092134	chr2:176819061-176819002	up	1.7966
FLJ22833	chr2:192377061-192377120	up	1.3523	L26054	chr7:141793617-141793676	up	4.2531	LOC401022	chr2:176867969-176867694	up	1.7966
DNAH7	chr2:196590650-196590591	up	1.1187	LOC441294	chr7:142787548-142787607	up	1.5008	DKFZp451M2119	chr2:177973950-177973891	down	0.0000
AK098043	chr2:196843450-196843391	up	2.9929	OR2F1	chr7:143095177-143095236	up	2.6542	AI814116	chr2:178008302-178008361	up	2.2364
AF086041	chr2:197787019-197786960	up	4.4570	CTAGE4	chr7:143320614-143320673	up	3.6893	THC2435127	chr2:178233897-178233956	down	0.0000
THC2380681	chr2:197889236-197889295	up	1.3523	FLJ43692	chr7:143322313-143322254	up	1.2063	AK127194	chr2:178313631-178313572	down	0.2839
SF3B1	chr2:198111297-198110752	up	1.5720	NP1252193	chr7:147772188-147772247	down	4.2531	AK127194	chr2:178313631-178313572	down	0.6084
A_32_P87185	chr2:198176976-198177035	down	1.3523	PDIA4	chr7:148138611-148138552	up	2.6542	FLJ40869	chr2:17888258-17888317	up	0.9216
PREI3	chr2:198242654-198242713	up	0.3931	AL526449	chr7:149472305-149472084	up	3.1237	THC2407002	chr2:179135827-179135886	up	0.9216
FLJ37953	chr2:200621769-200621710	up	3.9542	A_24_P919940	chr7:151489056-151489115	down	3.6893	FKBP7	chr2:179156072-179156013	down	0.3664
SGOL2	chr2:201264019-201264078	up	2.2352	DPP6	chr7:154118830-154121692	up	3.6893	PLEKHA3	chr2:179180902-179175942	down	1.5008
BZW1	chr2:201513637-201513695	up	3.4590	DNAJB6	chr7:156709046-156709105	up	2.2364	PLEKHA3	chr2:179180902-179175942	up	1.5008
BZW1	chr2:201513637-201513695	up	5.0214	AF086077	chr7:16420616-16420557	down	3.1237	MYT1L	chr2:1825740-1814884	up	2.6542
LAPTM4A	chr2:20154163-20154104	up	1.8938	HDAC9	chr7:18648427-18648486	up	0.9216	MYT1L	chr2:1825740-1814884	up	4.2531
BC045174	chr2:201665314-201665255	up	1.8938	TWIST1	chr7:18928944-18928885	down	4.2531	PDE1A	chr2:182876279-182876220	down	1.5008
MGC39518	chr2:201670047-201669988	up	0.3931	ITGB8	chr7:20141538-20141479	down	1.7966	PDE1A	chr2:182876279-182876220	down	2.2364
NDUFB3	chr2:201769249-201775744	up	1.3523	IMP-3	chr7:23124068-23124009	down	0.0000	DNAJC10	chr2:183449465-183449524	up	0.6550
CASP8	chr2:201977344-201977403	up	4.4570	HOXA3	chr7:26923218-26923159	up	0.9216	AI939539	chr2:184529026-184528967	up	1.2063
ALS2CR2	chr2:202168361-202168006	up	2.2352	HOXA5	chr7:26954846-26954787	down	1.2063	FSIP2	chr2:186444018-186444077	down	0.6550
MPP4	chr2:202335229-202335170	down	4.4570	HOXA7	chr7:26967730-26967671	down	1.7966	NT5C1B	chr2:18666493-18666434	up	3.6893
A_24_P272910	chr2:202870097-202870038	down	0.2593	HOXA13	chr7:27011194-27011135	down	2.2364	LEREPO4	chr2:187199222-187199281	up	4.8073
SUMO1	chr2:202910322-202910263	up	0.3931	Ells1	chr7:29975551-29975610	down	3.6893	GULP1	chr2:189286031-189286090	down	4.8073
SDC1	chr2:20323022-20322963	up	1.3523	AK096056	chr7:30363533-30363474	down	0.0000	SLC40A1	chr2:190251315-190251256	down	1.2063
BMPR2	chr2:203250138-203250197	up	5.0214	RP9	chr7:32909371-32908252	down	2.6542	OSGEPL1	chr2:190437014-190436955	down	0.6084
ALS2CR13	chr2:203449484-203449543	up	0.9254	U85992	chr7:33747252-33747311	down	0.6084	ORMDL1	chr2:190460761-190460702	down	0.4481
ALS2CR8	chr2:203652167-203652226	up	1.8938	TBX20	chr7:35053817-35053758	up	2.6542	MGC13057	chr2:190890001-190890060	down	4.2531
ALS2CR16	chr2:203746648-203746707	up	3.4590	AK023563	chr7:35478652-35478593	down	0.3664	BX648070	chr2:190891162-190891221	down	0.9216
THC2345433	chr2:203778778-203778837	up	3.9542	FLJ22313	chr7:35512191-35512250	down	2.6542	HIBCH	chr2:190895307-190895248	up	4.2531
THC2280003	chr2:203989475-203989416	up	1.1187	AOAH	chr7:36343309-36334948	up	1.2063	GLS	chr2:191653328-191653387	up	3.1237
RAPH1	chr2:204126290-204126231	up	3.9542	EPDR1	chr7:37733959-37734018	up	1.7966	STAT1	chr2:191667239-191667180	up	0.6550
RAPH1	chr2:204126290-204126231	up	2.2352	VPS41	chr7:38538970-38538911	up	4.2531	MYO1B	chr2:191986349-191986408	up	0.9216
RAPH1	chr2:204126290-204126231	up	2.5702	WBSCR19	chr7:43820107-43820166	down	0.4481	MYO1B	chr2:191986349-191986408	up	1.5008
CD28	chr2:204427956-204428015	down	0.0000	MYL7	chr7:43952405-43951848	down	0.0000	MYO1B	chr2:191986349-191986408	up	0.9216
ALS2CR19	chr2:205866716-205866775	up	3.4590	PPIA	chr7:44614245-44614304	up	0.6550	FLJ22833	chr2:192369344-192372220	up	0.9216
ENST00000356022	chr2:207004397-207004456	down	3.4590	CR615278	chr7:44640772-44640713	down	4.2531	SDPR	chr2:192525667-192525608	down	0.6084
AF052115	chr2:207310970-207311029	down	0.7546	ENST00000297561	chr7:4569872-4569931	up	4.2531	TMEFF2	chr2:192640511-192640452	down	0.2839
A_23_P79383	chr2:207791546-207791487	up	4.4570	BX119880	chr7:47896277-47896218	up	3.1237	DNAH7	chr2:196690883-196690824	up	2.2364
FLJ40432	chr2:208444526-208444585	up	0.2593	ACTB	chr7:5340481-5340422	up	2.2364	STK17B	chr2:196827717-196827658	up	1.5008
FLJ40432	chr2:208444526-208444585	up	2.5702	LOC441245	chr7:65466358-65466299	down	1.5008	HECW2	chr2:196891234-196891175	up	1.2063
BX117168	chr2:208558996-208558937	up	1.1187	POM121	chr7:71858225-71858284	up	2.6542	HECW2	chr2:196891234-196891175	up	1.2063
CRYGB	chr2:208832901-208832842	up	1.8938	BM666433	chr7:7232910-7232969	down	0.3664	FLJ39660	chr2:197358089-197358148	up	1.7966
CRYGA	chr2:208851243-208851184	up	0.6172	TBL2	chr7:72428807-72428748	up	0.9216	GTF3C3	chr2:197460248-197460189	up	1.2063
PIP5K3	chr2:209048349-209048408	down	2.5702	WBSCR22	chr7:72552385-72552975	up	0.9216	UNQ6411	chr2:197497780-197497721	up	1.7966
PTHR2	chr2:209184049-209184108	up	5.0214	CLDN3	chr7:72628073-72628014	up	2.6542	PGAP1	chr2:197533049-197532990	up	3.1237
A_32_P136614	chr2:210424237-210424178	up	0.7546	LAT2	chr7:73079221-73079693	up	3.6893	AK022424	chr2:197540745-197540686	up	0.9216
C2orf21	chr2:210476399-210479800	up	5.0214	AA393465	chr7:73618548-73618835	up	3.6893	BE168511	chr2:198093983-198095353	up	4.2531
THC2337980	chr2:210688975-210689034	up	2.2352	GTF2I	chr7:73618949-73619008	up	4.8073	HSPD1	chr2:198176946-198176887	up	0.3294
FLJ23861	chr2:210712674-210712615	up	4.4570	CCL26	chr7:75045870-75043712	down	4.2531	KCTD18	chr2:201180035-201179976	up	3.6893
APOB	chr2:21136210-21136151	down	0.1129	POR	chr7:75260141-75260200	up	0.9216	BC031274	chr2:201403801-201403742	up	3.1237
CPS1	chr2:211368119-211368178	down	1.1187	HSPB1	chr7:75578108-75578167	up	2.2364	ORC2L	chr2:201601340-201601281	up	3.1237
AI114607	chr2:21137196-21137255	down	3.9542	HSPB1	chr7:75578108-75578167	up	1.7966	CASP10	chr2:201909865-201909924	up	2.2364
ABCA12	chr2:215624410-215624351	up	2.5702	HSPB1	chr7:75578108-75578167	up	3.6893	ALS2CR15	chr2:203468581-203468522	down	2.6542
FN1	chr2:216062167-216060632	up	2.9929	DTX2	chr7:75771393-75774415	up	2.2364	ALS2CR14	chr2:203515990-203515931	down	3.6893
FN1	chr2:216062167-216060632	up	3.4590	POMZP3	chr7:75900021-75899646	up	2.6542	WDR12	chr2:203571150-203571091	up	4.2531
PECR	chr2:216729552-216729493	down	1.5720	G31710	chr7:78736501-78736560	down	4.8073	CTLA4	chr2:204561713-204562992	up	4.8073
A_24_P922430	chr2:216886546-216886487	up	1.5720	FLJ32110	chr7:88608197-88608256	down	1.5008	ICOS	chr2:204651636-204651695	up	1.2063
SMARCAL1	chr2:217168473-217172970	down	3.9542	AKAP9	chr7:91315045-91315104	up	4.8073	THC2317675	chr2:206457244-206457185	up	2.2364
BC021184	chr2:217561697-217561756	up	1.8938	MGC40405	chr7:91853304-91852322	down	3.6893	NRP2	chr2:206466937-206466996	up	1.5008
AF116702	chr2:218928948-218924623	down	5.0214	BC080576	chr7:97481642-97481701	up	3.1237	AF119893	chr2:206468272-206468213	up	4.8073
GPBAR1	chr2:218953924-218953983	up	1.5720	CPSF4	chr7:98699345-98699404	up	4.2531	A_24_P66838	chr2:206730900-206730959	down	0.9216
VIL1	chr2:219139600-219139659	down	0.1129	GAL3ST4	chr7:99402579-99402520	up	3.6893	AI868037	chr2:206808230-206808289	up	4.8073
BCS1L	chr2:219353541-219353600	down	5.0214	GATS	chr7:99451542-99451535	up	4.2531	ADAM23	chr2:207307881-207307940	down	1.2063
RNF25	chr2:219354608-219354549	down	0.0000	LRCH4	chr7:99814832-99814773	up	1.5008	MDH1B	chr2:207431412-207431353	down	0.2839
STK36	chr2:219392344-219392403	down	0.0000	A_24_P884690	chr8:002317416-002317357	up	4.8073	HS1BP3	chr2:20758667-20758608	up	3.1237
WNT6	chr2:219563785-219563844	up	2.2352	A_24_P930253	chr8:012654177-012654236	up	3.6893	A_24_P349756	chr2:208372140-208372203	up	4.2531
SLC23A3	chr2:219855273-219855214	up	2.2352	THC2418195	chr8:026317594-026317535	up	3.6893	BX538248	chr2:208511632-208511573	down	2.2364
SLC23A3	chr2:219855273-219855214	up	5.0214	A_24_P158193	chr8:071126017-071125958	down	0.6084	A_32_P98693	chr2:208512602-208512661	up	1.7966
LOC130617	chr2:219898177-219898236	down	2.5702	A_24_P471012	chr8:074483162-074483221	up	2.2364	THC2319396	chr2:208514036-208513977	up	3.6893
CHPF	chr2:220229946-220229887	up	4.4570	SPAG1	chr8:101322145-101322323	up	2.6542	A_32_P194171	chr2:208827545-208827604	up	3.1237
MGC99813	chr2:220240534-220240593	up	0.9254	THC2340231	chr8:101630713-101630771	down	1.2063	IDH1	chr2:208926891-208926832	up	0.6550
KIAA0657	chr2:220246046-220245987	down	4.4570	THC2400533	chr8:102000094-102000035	up	1.2063	AI076343	chr2:208963493-208963434	up	1.7966
ENST00000272885	chr2:222282886-222282945	down	4.4570	A_32_P208533	chr8:102284790-102284849	up	4.8073	MAP2	chr2:210420921-210420980	up	1.5008
PAX3	chr2:222890345-222890286	down	1.3523	THC2392598	chr8:103995705-103995646	up	4.8073	AF143882	chr2:210923546-210923605	up	2.2364
BC033986	chr2:223011337-223011396	up	2.9929	ENY2	chr8:110424858-110424917	up	1.5008	ZNFN1A2	chr2:213696989-213696930	up	3.6893
FARSLB	chr2:223314566-223314507	up	2.2352	THC2341371	chr8:110613998-110614057	down	2.2364	A_24_P101661	chr2:214971159-214971094	down	0.2839
FARSLB	chr2:223314566-223314507	down	3.9542	C8orf8	chr8:11162725-11162666	down	4.2531	AA293788	chr2:216074503-216074562	up	4.2531
AP1S3	chr2:224447938-224447879	up	3.9542	CTSB	chr8:11742632-11742063	up	1.5008	LOC92691	chr2:216790808-216790867	up	0.9216
DOCK10	chr2:225551209-225551150	up	5.0214	COL14A1	chr8:121243910-121243969	down	1.7966	BC035740	chr2:217301318-217301377	up	1.5008
A_32_P113646	chr2:227486151-227486261	up	3.9542	DERL1	chr8:124095898-124095839	up	3.6893	A_24_P891472	chr2:217305494-217305553	up	0.9216
COL4A4	chr2:227695600-227695541	up	4.4570	AK092544	chr8:12482271-12482330	down	3.6893	BC031974	chr2:217556654-217556595	up	3.6893
A_24_P913096	chr2:228248325-228248266	up	0.9254	A_23_P134704	chr8:129149886-129149945	up	3.1237	IL8RBP	chr2:218750725-218750666	up	2.2364
SH3YL1	chr2:229675-229616	up	2.9929	A_24_P911411	chr8:131486489-131486548	down	4.8073	IL8RA	chr2:218853410-218853351	up	4.8073
DNER	chr2:230048473-230048414	down	1.1187	PHF20L1	chr8:133928536-133928595	up	4.2531	THC2374772	chr2:218906513-218906454	up	1.7966
SLC16A14	chr2:230736107-230736048	up	1.8938	CR610759	chr8:134655152-134655211	up	3.6893	ARPC2	chr2:218944164-218944223	up	0.9216
SP100	chr2:231156542-231157366	down	3.9542	C8orf17	chr8:141015231-141015290	up	2.2364	MR-1	chr2:219036112-219036171	up	0.9216
ITM2C	chr2:231568400-231568459	down	0.5036	THC2375722	chr8:142072250-142072309	down	0.3294	SLC11A1	chr2:219084377-219084874	up	0.9216
PDE6D	chr2:232423221-232423162	up	3.4590	KIAA0870	chr8:142221367-142221426	down	1.5008	SLC11A1	chr2:219084377-219084874	up	0.9216
ALPPL2	chr2:233099589-233099648	up	4.4570	LOC286073	chr8:144720108-144720049	up	2.6542	SLC11A1	chr2:219084377-219084874	up	1.7966
AK093548	chr2:233419710-233419769	down	2.9929	LOC286073	chr8:144720108-144720049	up	0.9216	CTDSP1	chr2:219093593-219094531	up	1.5008
APG16L	chr2:233973548-233973607	up	2.9929	FLJ46072	chr8:144878599-144878540	up	4.8073	THC2310298	chr2:219140324-219140383	down	4.8073
BC067300	chr2:234167112-234167053	down	2.9929	GPR172A	chr8:145555563-145555622	up	1.7966	ZNF142	chr2:219328334-219328275	up	1.5008
CR623684	chr2:234556498-234556439	up	3.9542	KIFC2	chr8:145669957-145670016	up	1.7966	CDK5R2	chr2:219651588-219651647	up	2.2364
THC2285010	chr2:235869246-235869305	up	2.5702	TUSC3	chr8:15662038-15662097	down	1.7966	FEV	chr2:219671766-219671707	up	1.5008
A_24_P341386	chr2:237099502-237099443	down	3.9542	THC2433670	chr8:1698467-1698408	down	4.2531	DKFZp434O0527	chr2:219693387-219693215	up	4.2531
A_32_P64004	chr2:238176631-238176572	down	4.4570	PDGFRL	chr8:17544756-17544815	down	0.9216	FLJ12610	chr2:219820408-219820349	up	1.5008
MLPH	chr2:238239898-238243015	down	2.5702	LZTS1	chr8:20148041-20147982	down	4.8073	C2orf24	chr2:219862895-219862836	up	0.9216
PRLH	chr2:238257717-238257776	up	0.7546	KIAA1967	chr8:22533480-22533539	down	4.8073	STK16	chr2:219938895-219938955	up	1.7966
RAB17	chr2:238267905-238266070	down	3.4590	PEBP4	chr8:22638326-22626961	down	3.6893	TUBA4	chr2:219940711-219940652	up	1.5008
BQ333643	chr2:238399229-238383148	up	2.2352	AL050206	chr8:26285395-26285454	down	1.5008	TUBA1	chr2:219940759-219940700	up	0.4481
LOC339768	chr2:238823849-238823908	up	0.6172	KIF13B	chr8:28980797-28980738	down	3.1237	AK056734	chr2:220376840-220376899	up	1.5008
ILKAP	chr2:238874737-238874678	down	1.3523	NRG1	chr8:32625187-32625246	up	4.2531	CA423858	chr2:220430718-220430659	down	3.6893
ENST00000339726	chr2:238923129-238923190	down	2.2352	NRG1	chr8:32625187-32625246	up	3.6893	SGPP2	chr2:223250945-223251004	up	0.6550
NDUFA10	chr2:240681594-240680776	down	1.8938	SPFH2	chr8:37733796-37733855	down	0.9216	SGPP2	chr2:223250945-223251004	up	0.9216
NDUFA10	chr2:240681594-240680776	down	0.7546	GPR124	chr8:37820426-37820485	down	3.1237	CUL3	chr2:225163942-225163883	up	2.6542
BC033990	chr2:241218156-241218215	up	4.4570	PPAPDC1B	chr8:38241553-38241494	down	4.8073	ENST00000272907	chr2:226343890-226343949	up	1.5008
RNPEPL1	chr2:241237620-241237679	down	4.4570	FGFR1	chr8:38400769-38400710	down	4.2531	IRS1	chr2:227425712-227425653	down	0.0000
CAPN10	chr2:241257449-241257772	up	2.5702	VDAC3	chr8:42380032-42380091	up	4.2531	THC2340379	chr2:227525741-227525800	up	1.7966
CAPN10	chr2:241257449-241257772	down	0.1129	VDAC3	chr8:42380032-42380091	up	3.6893	HRB	chr2:228245068-228245127	up	1.2063
AQP12B	chr2:241337114-241337055	up	0.3931	PRKDC	chr8:48848913-48848854	up	3.6893	ENST00000283946	chr2:230703070-230703129	down	0.4481
AQP12A	chr2:241357606-241357665	up	2.2352	THC2320455	chr8:53083102-53071367	up	2.2364	SP140	chr2:231003011-231003070	up	1.2063
AGXT	chr2:241539782-241539841	down	2.9929	MRPL15	chr8:55222712-55222771	up	4.8073	LOC93349	chr2:231082431-231083674	up	0.6550
FLJ21945	chr2:24164374-24164315	down	1.8938	RAB2	chr8:61667019-61667078	up	2.2364	TPM3	chr2:231262337-231262278	up	1.5008
MTERFD2	chr2:241747362-241747303	down	2.9929	CHPPR	chr8:66782000-66782645	up	3.1237	TPM3	chr2:231262337-231262278	up	3.6893
STK25	chr2:242155822-242155067	down	5.0214	DEFA6	chr8:6770786-6769812	up	1.7966	TPM3	chr2:231262337-231262278	up	2.2364
MGC25181	chr2:242408742-242408801	up	3.4590	ENST00000313934	chr8:67980028-67980087	up	3.6893	CAB39	chr2:231510462-231510521	up	3.6893
NEU4	chr2:242478225-242478284	up	1.1187	TRAM1	chr8:71648520-71648461	up	3.1237	GPR55	chr2:231600390-231600331	up	3.6893
ITSN2	chr2:24433312-24433253	up	2.2352	LOC389669	chr8:74290960-74290901	up	1.5008	SPATA3	chr2:231690746-231692951	up	3.1237
THC2341080	chr2:24627742-24627801	up	2.5702	STAU2	chr8:74627035-74626976	up	2.6542	LOC257407	chr2:231742699-231742758	up	1.2063
THC2445411	chr2:24660966-24661025	up	3.4590	FLJ20533	chr8:75056294-75056353	up	4.2531	PSMD1	chr2:231836560-231843826	up	4.2531
THC2408432	chr2:24721442-24721501	up	1.1187	DEFB103A	chr8:7777467-7777526	down	4.8073	PSMD1	chr2:231836560-231843826	up	1.5008
RBJ	chr2:25078730-25078671	up	1.3523	AK022430	chr8:77862082-77862141	down	2.2364	A_32_P169353	chr2:232090413-232090354	up	3.6893
AY358728	chr2:25549461-25549402	up	1.3523	AK094296	chr8:79794352-79794411	down	3.6893	CR626252	chr2:232090701-232090760	up	1.2063
RAB10	chr2:26271649-26271708	up	3.9542	TPD52	chr8:81128112-81126400	up	0.9216	A_24_P101211	chr2:232276327-232276388	down	2.6542
HADHA	chr2:26326907-26326848	down	1.1187	TPD52	chr8:81128112-81126400	up	1.7966	PTMA	chr2:232401576-232402105	up	0.6550
KCNK3	chr2:26862355-26862414	up	2.9929	CA13	chr8:86367406-86367972	down	1.7966	PTMA	chr2:232401576-232402105	up	0.9216
MAPRE3	chr2:27160445-27160504	up	5.0214	CPNE3	chr8:87642058-87642117	up	4.2531	PTMA	chr2:232401576-232402105	up	2.2364
DNAJC5G	chr2:27415862-27415921	up	0.9254	THC2399372	chr8:92039798-92039739	down	1.2063	PTMA	chr2:232401576-232402105	up	4.2531
KRTCAP3	chr2:27578525-27578711	down	1.8938	SLC26A7	chr8:92434377-92443792	up	4.8073	ALPPL2	chr2:233100852-233100911	up	0.9216
KRTCAP3	chr2:27578525-27578711	down	1.8938	MGC26979	chr8:94891256-94896732	down	2.2364	ALPI	chr2:233149438-233149497	up	0.9216
THC2427659	chr2:27701464-27701523	up	0.2593	FLJ20171	chr8:95749535-95749594	up	1.7966	ECEL1	chr2:233171757-233171349	up	1.2063
ZNF512	chr2:27757018-27757077	down	5.0214	THC2341174	chr8:99181737-99181796	down	3.1237	ENST00000273011	chr2:233213017-233213076	up	0.6550
THC2408868	chr2:28397235-28397294	down	3.4590	POP1	chr8:99239665-99239724	up	3.6893	CHRNG	chr2:233231731-233232683	up	0.9216
BC033992	chr2:2845208-2845053	up	3.4590	A_32_P148683	chr9:037299482-037299437	down	3.1237	AF289570	chr2:233335247-233335306	down	0.1872
ENST00000265539	chr2:28550758-28550817	up	1.1187	A_24_P938583	chr9:037920608-037920667	up	2.2364	AK026304	chr2:233568028-233568087	up	0.9216
PPP1CB	chr2:28935685-28935744	up	0.2593	A_24_P50381	chr9:039917173-039917113	down	2.6542	AK025225	chr2:233701490-233701431	up	1.2063
PPP1CB	chr2:28935685-28935744	up	0.3931	LOC442426	chr9:081976062-081976121	up	2.6542	BC066346	chr2:234445221-234445162	up	3.1237
PPP1CB	chr2:28935685-28935744	up	1.1187	A_24_P349606	chr9:085743537-085743598	up	1.2063	UGT1A6	chr2:234463607-234463665	up	0.9216
SPDY1	chr2:28956845-28956904	up	4.4570	ENST00000303658	chr9:086219961-086219902	down	2.2364	AA292106	chr2:238470651-238470592	down	2.2364
FLJ20628	chr2:29004097-28999579	down	2.2352	A_24_P755069	chr9:087618060-087618417	up	3.6893	ENST00000238789	chr2:23883619-23883560	up	4.8073
LOC388938	chr2:29129246-29129305	up	1.5720	ENST00000354530	chr9:087691144-087691192	up	4.2531	ENST00000326320	chr2:238858056-238858115	up	1.5008
LBH	chr2:30391970-30392029	up	5.0214	A_24_P409824	chr9:098449741-098449802	down	0.3664	ENST00000334973	chr2:238918335-238916092	up	4.2531
CAPN13	chr2:30875999-30875940	up	3.4590	FCMD	chr9:105481999-105482058	down	0.3664	ENST00000339726	chr2:238922721-238922780	down	0.9216
GALNT14	chr2:31045080-31045021	up	2.9929	AK023447	chr9:106701066-106701007	down	2.2364	BC034308	chr2:238926735-238926794	up	3.1237
AY358806	chr2:31305862-31305803	up	3.9542	LTB4DH	chr9:111420783-111420724	down	3.6893	PER2	chr2:238956221-238956162	up	4.2531
XDH	chr2:31475903-31474193	up	1.5720	bA16L21,2,1	chr9:111495870-111495929	down	2.2364	TRAF3IP1	chr2:239023532-239024655	down	0.2839
YIPF4	chr2:32442592-32442651	up	3.9542	LOC552891	chr9:111511925-111511984	down	4.2531	HDAC4	chr2:239710712-239710653	down	1.2063
THC2341087	chr2:32453180-32453239	down	0.7546	ROD1	chr9:112060755-112060696	up	3.6893	THC2403165	chr2:240616890-240616831	down	0.0000
FLJ20272	chr2:32954215-32954274	down	2.9929	ALAD	chr9:113228787-113228728	down	3.6893	ENST00000355104	chr2:240701366-240701307	up	3.6893
ENST00000327669	chr2:35533-35474	up	5.0214	AKNA	chr9:114178020-114177973	up	1.7966	A_24_P853410	chr2:240768352-240767976	up	3.6893
STRN	chr2:36987153-36987123	up	1.5720	DFNB31	chr9:114320214-114320155	down	4.2531	OTOS	chr2:240798663-240798604	up	1.7966
KIAA1414	chr2:37120029-37119970	down	1.8938	MNAB	chr9:122734775-122732353	down	3.1237	CAPN10	chr2:241258441-241258500	down	0.3664
CEBPZ	chr2:37341652-37341593	down	1.3523	ZBTB34	chr9:126722097-126722156	up	2.6542	KIF1A	chr2:241375689-241375630	up	3.6893
PRKD3	chr2:37406949-37406890	up	2.2352	C9orf88	chr9:127348860-127348801	up	4.8073	AK054572	chr2:24138562-24138621	up	3.1237
QPCT	chr2:37511711-37511770	down	1.5720	AK000861	chr9:127615070-127615011	down	3.1237	FLJ22671	chr2:241546127-241546068	up	4.2531
CYP1B1	chr2:38207154-38207095	up	3.9542	ENST00000320188	chr9:128126383-128126442	down	3.6893	LOC285188	chr2:241652563-241652622	up	2.6542
DHX57	chr2:39000151-39000092	up	1.3523	A_24_P941515	chr9:128147867-128147926	up	4.8073	MTERFD2	chr2:241755037-241754978	down	0.1872
AA534873	chr2:39618542-39618483	up	4.4570	PHYHD1	chr9:128775639-128775851	down	0.6084	FKBP1B	chr2:24197937-24197996	down	2.2364
AF264622	chr2:40398506-40398447	up	0.5036	A_24_P923510	chr9:129972192-129972133	up	1.5008	CK300666	chr2:242385404-242385345	up	3.1237
BC047589	chr2:4192378-4192319	up	3.4590	THC2278193	chr9:130483835-130483894	up	1.5008	GAL3ST2	chr2:242461430-242462797	up	3.1237
EML4	chr2:42395339-42395398	up	2.2352	AF062385	chr9:131404472-131404413	up	1.7966	FLJ30851	chr2:24318074-24318133	up	0.9216
ENST00000282366	chr2:42895668-42895727	down	3.4590	AK093333	chr9:132781404-132781345	down	1.7966	ITSN2	chr2:24380721-24380662	up	0.9216
OXER1	chr2:42902629-42902570	up	3.4590	C9orf9	chr9:132793377-132794955	down	4.2531	AK098562	chr2:25503581-25503555	up	3.1237
THADA	chr2:43371524-43370096	down	5.0214	C9orf9	chr9:132793377-132794955	down	1.5008	DTNB	chr2:25512018-25511959	up	1.2063
ABCG5	chr2:43951766-43951707	down	2.5702	SURF4	chr9:133259591-133259532	up	4.8073	GPR113	chr2:26445269-26444756	up	0.6550
THC2303869	chr2:44025502-44025443	down	1.1187	KIAA0310	chr9:136611205-136611146	up	1.7966	ENST00000329615	chr2:26713827-26713886	up	2.2364
PPM1B	chr2:44370040-44370099	down	1.3523	C9orf86	chr9:137004570-137004629	down	1.7966	C2orf18	chr2:26913144-26913203	up	2.6542
LOC400951	chr2:45074181-45074122	up	3.9542	GRIN1	chr9:137337723-137337782	down	2.6542	FLJ20254	chr2:27173680-27174315	up	0.9216
SIX2	chr2:45144972-45144913	up	2.9929	NDOR1	chr9:137386948-137387007	up	1.2063	FLJ21839	chr2:27205081-27205140	down	1.5008
PRKCE	chr2:46323599-46323658	up	1.3523	PSIP1	chr9:15454194-15454135	down	2.6542	CR590183	chr2:27219815-27219756	up	4.8073
ATP6V1E2	chr2:46650844-46650785	down	2.5702	C9orf93	chr9:15910369-15961614	down	2.6542	ABHD1	chr2:27261029-27261088	up	0.9216
TTC7A	chr2:47214131-47214190	down	0.7546	THC2405066	chr9:16399646-16399587	down	2.6542	MGC44505	chr2:27271782-27271723	up	1.2063
TTC7A	chr2:47214131-47214190	down	1.3523	ADAMTSL1	chr9:18674771-18674830	up	3.6893	ENST00000296096	chr2:27287325-27287384	up	0.9216
TSSC1	chr2:4731278-4731219	up	4.4570	C9orf138	chr9:18917974-18917915	down	0.4481	SLC30A3	chr2:27389258-27389199	up	2.6542
KCNK12	chr2:47660097-47660038	up	1.5720	IFNA10	chr9:21196450-21196391	up	4.2531	FOSL2	chr2:28546798-28546857	up	2.6542
LOC129285	chr2:48650192-48650251	up	3.4590	NDUFB6	chr9:32562889-32561002	down	1.5008	FOSL2	chr2:28546798-28546857	up	4.2531
LOC129285	chr2:48650192-48650251	down	2.9929	AW167080	chr9:33271042-33270983	down	2.6542	LOC388937	chr2:28730120-28730179	up	2.2364
ASB3	chr2:53809461-53809402	down	4.4570	C9orf24	chr9:34369083-34369024	down	4.2531	CR602075	chr2:3073271-3073215	down	1.7966
GPR75	chr2:53992282-53992223	up	1.1187	BC038740	chr9:34572827-34572886	down	0.3294	AK027610	chr2:3083539-3083480	up	3.1237
THC2412450	chr2:54254221-54254162	up	0.6172	VCP	chr9:35047026-35046967	up	3.6893	LOC84661	chr2:32166375-32166316	up	4.2531
RPL23AP13	chr2:54668379-54668438	down	2.9929	TPM2	chr9:35675064-35674492	down	0.2839	SPAST	chr2:32291622-32291681	up	1.5008
FLJ31438	chr2:55316433-55314759	down	3.4590	BC060806	chr9:36076037-36076096	down	1.2063	CARD12	chr2:32361413-32361354	up	2.6542
AL110130	chr2:55769909-55769968	up	0.6172	ZCCHC7	chr9:37347730-37347789	down	4.2531	DKFZP564F0522	chr2:33728863-33728804	up	0.6550
BCL11A	chr2:60598146-60598087	up	3.9542	RG9MTD3	chr9:37766355-37767609	down	2.6542	MYADML	chr2:33864176-33864117	up	3.6893
THC2279305	chr2:60940641-60940700	down	3.9542	GLIS3	chr9:3819334-3818374	up	3.6893	BC062482	chr2:3501477-3501418	up	2.2364
REL	chr2:61061247-61061306	up	2.2352	IGFBPL1	chr9:38401463-38401404	up	4.8073	CRIM1	chr2:36689478-36689537	down	0.0000
ENST00000295031	chr2:61262388-61262447	up	0.9254	THC2434948	chr9:44414930-44414989	down	1.5008	STRN	chr2:36988278-36988219	up	0.9216
W05707	chr2:62015811-62016210	down	2.9929	THC2317058	chr9:45320594-45320535	down	4.2531	MGC34824	chr2:38320144-38320203	up	1.7966
OTX1	chr2:63195840-63195899	up	3.4590	THC2317058	chr9:45320594-45320535	down	1.7966	ARL6IP2	chr2:38435269-38435210	up	0.9216
AF229803	chr2:63257064-63257005	up	2.9929	LOC441430	chr9:45558544-45558603	down	4.2531	THC2378103	chr2:38570230-38572189	up	1.5008
BM667833	chr2:64030042-64029983	down	1.1187	AK094938	chr9:45929104-45929045	down	2.6542	SOS1	chr2:39124981-39124922	up	1.2063
BC035180	chr2:64661436-64661377	up	2.2352	THC2275647	chr9:64392599-64392540	down	0.6550	AF350419	chr2:40423681-40423622	up	1.5008
BX104490	chr2:65213676-65213615	up	5.0214	FLJ30435	chr9:65070284-65070343	down	2.6542	SLC8A1	chr2:40569040-40568981	up	0.9216
KIAA0582	chr2:65225124-65225183	down	3.9542	AW204796	chr9:6522731-6522790	down	0.4481	AI090167	chr2:42489828-42489887	down	1.2063
RAB1A	chr2:65236804-65229853	up	2.9929	A_32_P169785	chr9:65851139-65849668	up	4.2531	PLEKHH2	chr2:43906344-43906403	down	0.0000
ACTR2	chr2:65408540-65408599	up	1.5720	LOC286272	chr9:66945997-66946056	down	2.6542	D2LIC	chr2:43933330-43933389	down	3.1237
PPP3R1	chr2:68319774-68319715	up	0.9254	C9orf61	chr9:69232847-69232906	down	1.5008	SIX3	chr2:45081316-45081375	up	0.9216
C2orf13	chr2:68769399-68769458	up	2.5702	C9orf61	chr9:69232847-69232906	down	2.6542	THC2317093	chr2:45787611-45787552	up	3.6893
ANXA4	chr2:69964400-69964459	up	1.5720	AW973470	chr9:713700-713641	down	4.8073	THC2303815	chr2:46720312-46720253	down	0.0000
GCL	chr2:69979735-69979794	up	2.9929	JMJD2C	chr9:7160372-7160431	down	3.6893	CRIPT	chr2:46762623-46762977	down	1.7966
GMCL1L	chr2:70008610-70010548	up	1.3523	PCSK5	chr9:76037766-76037825	down	3.1237	FLJ40172	chr2:47290198-47290139	up	1.5008
TIA1	chr2:70351466-70351407	up	2.2352	UBQLN1	chr9:83505430-83505371	down	4.2531	TACSTD1	chr2:47525545-47525604	up	0.9216
AL041007	chr2:70410577-70410636	down	3.4590	CTSL	chr9:87574880-87574939	up	2.2364	THC2413386	chr2:47673709-47673768	up	3.6893
PCYOX1	chr2:70418024-70418083	up	1.3523	C9orf33	chr9:89000434-89000375	down	0.6550	NRXN1	chr2:50059312-50059253	up	3.6893
CD207	chr2:70969744-70969685	up	5.0214	SEMA4D	chr9:89222537-89222478	up	4.8073	THC2393026	chr2:50944694-50944753	up	1.2063
FLJ12056	chr2:71117888-71117947	up	3.4590	AF289567	chr9:89283971-89283912	up	2.6542	AK057710	chr2:53801490-53801431	down	1.5008
ENST00000244221	chr2:71328679-71327311	down	2.2352	ASPN	chr9:92298548-92298489	down	2.6542	PSME4	chr2:54004269-54004210	up	1.5008
EMX1	chr2:73073072-73073131	up	2.9929	THC2253104	chr9:94135624-94135565	down	0.3664	THC2313007	chr2:54113758-54113699	up	1.2063
SFXN5	chr2:73083014-73082955	up	3.4590	C9orf3	chr9:94928788-94928847	down	0.3294	BG942819	chr2:55373622-55372954	down	1.2063
SMYD5	chr2:73365577-73365636	down	3.9542	C9orf102	chr9:95856228-95856287	down	0.3664	ENST00000295112	chr2:55423146-55423205	down	2.6542
NAT8	chr2:73779759-73779700	up	0.7546	THC2308005	chr9:96734894-96734953	down	0.1872	KIAA1212	chr2:55427044-55426985	down	1.2063
DCTN1	chr2:74503902-74502397	up	3.9542	THC2323609	chr10:009840819-009840760	down	3.6893	MGC15407	chr2:55683701-55683760	down	0.0000
FLJ14397	chr2:74613238-74613179	down	5.0214	A_32_P599	chr10:017398462-017398403	down	3.6893	BM680083	chr2:5785512-5785453	up	0.6084
FLJ12788	chr2:74632482-74632541	up	1.5720	A_32_P151570	chr10:017524590-017524531	down	0.6084	SOX11	chr2:5792026-5792085	up	2.6542
PRSS25	chr2:74670445-74670657	down	3.9542	ENST00000342020	chr10:052137315-052137256	up	3.1237	SOX11	chr2:5792026-5792085	up	0.6550
LOXL3	chr2:74672077-74672018	down	0.0000	THC2340678	chr10:074360921-074360862	down	1.7966	THC2361811	chr2:6059694-6059753	up	1.5008
LOXL3	chr2:74672077-74672018	down	0.6172	ENST00000309979	chr10:075241391-075241332	up	3.6893	ENST00000360879	chr2:6064569-6064628	up	1.5008
DOK1	chr2:74695422-74695481	down	2.5702	A_24_P917103	chr10:082185702-082185643	down	3.1237	ENST00000316752	chr2:61079938-61079879	up	4.2531
SEMA4F	chr2:74820121-74820180	down	1.8938	HPSE2	chr10:100209171-100209112	up	3.6893	FLJ32312	chr2:61081133-61081074	up	1.5008
THC2345965	chr2:75246132-75246191	up	0.3931	DNMBP	chr10:101625842-101625783	down	3.1237	PEX13	chr2:61187500-61187559	up	1.2063
TACR1	chr2:75259374-75192498	up	2.9929	THC2307981	chr10:101998145-101998204	up	1.7966	ENST00000295031	chr2:61262194-61262253	up	1.2063
C2orf3	chr2:75840799-75840740	up	1.5720	SCD	chr10:102113907-102113966	up	0.9216	ENST00000308092	chr2:61280990-61280931	up	4.2531
BC042517	chr2:78266516-78266575	up	2.9929	HIF1AN	chr10:102299124-102299183	up	3.1237	USP34	chr2:61367663-61367497	up	1.7966
CTNNA2	chr2:80787029-80787088	up	3.4590	AA974271	chr10:102790847-102790788	up	2.2364	USP34	chr2:61367663-61367497	up	1.5008
LOC200383	chr2:84836535-84836594	up	1.5720	TLX1	chr10:102886575-102886634	down	3.6893	AI355706	chr2:61617086-61617145	down	2.6542
AK054569	chr2:85683968-85683909	down	1.8938	BM564463	chr10:103448055-103448114	up	4.8073	XPO1	chr2:61617546-61617487	up	2.2364
AI079353	chr2:85720447-85720388	up	0.3931	NFKB2	chr10:104151043-104151219	up	0.9216	CCT4	chr2:62007385-62007326	up	0.6550
THC2432742	chr2:85737089-85737148	down	1.8938	ACTR1A	chr10:104229479-104229420	up	3.6893	AK094167	chr2:63980027-63979968	up	2.6542
ENST00000306336	chr2:85748234-85747808	up	1.5720	COL17A1	chr10:105781132-105781073	down	4.2531	PELI1	chr2:64232240-64232181	up	4.8073
ATOH8	chr2:85926526-85926585	down	0.3931	C10orf79	chr10:105935863-105935804	down	0.4481	RAB1A	chr2:65227817-65227758	up	1.2063
ST3GAL5	chr2:85978936-85978877	down	1.5720	PDCD4	chr10:112645766-112645825	down	3.1237	RAB1A	chr2:65227817-65227758	up	3.1237
MRPL35	chr2:86351543-86351602	down	2.5702	TECTB	chr10:114035842-114035901	down	0.9216	AL080233	chr2:65728576-65728517	up	3.1237
VPS24	chr2:86642365-86642306	up	2.5702	TCF7L2	chr10:114915968-114916027	down	4.2531	THC2323640	chr2:67661667-67661608	up	2.6542
CR604908	chr2:86915888-86915947	down	3.9542	NRAP	chr10:115391220-115391161	down	4.2531	C2orf32	chr2:68432048-68431989	down	0.3294
CD8B1	chr2:86980537-86980478	down	1.1187	AI950749	chr10:115872184-115872243	down	3.6893	C2orf13	chr2:68717284-68717343	up	1.7966
LOC285074	chr2:87170648-87170589	down	0.2593	KIAA1914	chr10:116052108-116051176	down	4.2531	BMP10	chr2:69004783-69004724	up	1.7966
LOC285074	chr2:87170648-87170589	down	1.3523	BC032757	chr10:11932730-11932671	down	3.1237	HIRIP5	chr2:69539165-69535033	down	1.2063
THC2406981	chr2:87487448-87483993	up	2.5702	C10orf84	chr10:120060765-120060408	down	3.6893	AAK1	chr2:69621550-69621491	up	2.6542
BU678941	chr2:87594315-87594256	up	0.2593	AV759013	chr10:122104661-122104540	down	2.2364	GCL	chr2:70018263-70018322	up	4.2531
ID2	chr2:8773240-8773628	up	0.9254	AV759013	chr10:122104661-122104540	down	0.9216	ADD2	chr2:70801465-70801406	down	3.6893
LOC51315	chr2:88166503-88166444	up	4.4570	AV759013	chr10:122104661-122104540	down	0.9216	CLEC4F	chr2:70948010-70947951	up	2.6542
AF052107	chr2:8943738-8943679	up	3.9542	PRSS11	chr10:124264328-124264387	down	0.4481	VAX2	chr2:71059938-71059997	up	2.2364
AF289610	chr2:91255233-91255174	up	1.8938	THC2334570	chr10:126386545-126392047	up	3.1237	TEX261	chr2:71125035-71124976	up	0.9216
BI828274	chr2:9296227-9296168	up	2.5702	C10orf93	chr10:134593074-134593015	up	4.2531	OR7E91P	chr2:71168002-71168061	up	1.5008
MGC27019	chr2:94962605-94963253	down	0.9254	MLLT10	chr10:22071966-22072025	up	2.6542	OR7E91P	chr2:71168002-71168061	up	2.2364
MAL	chr2:95141469-95141528	down	3.4590	AW856073	chr10:24561517-24561576	down	4.2531	ENST00000319163	chr2:71177086-71177145	up	4.2531
ZNF514	chr2:95235900-95235841	up	2.2352	C10orf63	chr10:25324631-25319536	down	0.4481	NAGK	chr2:71211505-71212294	up	0.6550
PROM2	chr2:95378392-95378451	up	0.1916	C10orf63	chr10:25324631-25319536	down	0.6084	DYSF	chr2:71817911-71817970	up	4.8073
FAHD2A	chr2:95498547-95498606	down	1.3523	ENST00000331669	chr10:25354583-25354642	up	3.1237	DYSF	chr2:71817911-71817970	up	0.9216
ENST00000310823	chr2:9580289-9580230	up	0.9254	MAP3K8	chr10:30789986-30790045	up	1.2063	THC2448998	chr2:74122741-74122682	up	1.2063
ENST00000289105	chr2:96079249-96079190	up	0.9254	PITRM1	chr10:3172924-3171228	up	0.9216	MGC22014	chr2:74245608-74245667	up	2.2364
BC015216	chr2:96098944-96099003	up	0.7546	PARD3	chr10:34460445-34448664	up	1.2063	BC030102	chr2:74287760-74287819	down	4.8073
LOC150763	chr2:96109676-96109617	up	2.5702	CUL2	chr10:35339340-35339281	up	1.7966	MOBK1B	chr2:74293899-74293840	up	3.1237
AK023895	chr2:96290986-96290927	up	1.1187	CREM	chr10:35496589-35496648	up	4.2531	MTHFD2	chr2:74353640-74353699	up	1.2063
SEMA4C	chr2:96948563-96948504	down	3.4590	C10orf9	chr10:35895026-35895085	up	2.6542	SLC4A5	chr2:74380803-74378286	up	2.6542
ENST00000359901	chr2:97630207-97630055	up	1.5720	KLF6	chr10:3812353-3811779	up	3.1237	LBX2	chr2:74636622-74636563	up	1.7966
ACTR1B	chr2:97731657-97731598	down	3.4590	GALNACT-2	chr10:42976031-42979360	up	2.6542	HK2	chr2:75029933-75029992	up	0.9216
ZAP70	chr2:97813041-97814367	down	0.6172	AK096715	chr10:46571601-46571542	up	1.2063	C2orf3	chr2:75803261-75803202	down	0.3664
ZAP70	chr2:97813041-97814367	down	0.7546	BC051298	chr10:47815745-47815804	up	2.2364	LRRTM4	chr2:77657215-77657156	up	1.7966
CD691495	chr2:97962986-97962927	up	3.4590	BX118690	chr10:49691231-49691290	down	0.2839	REG1B	chr2:79223889-79223830	up	1.2063
AF119842	chr2:98001712-98001771	up	1.8938	AK001062	chr10:49894281-49894222	down	1.7966	REG1A	chr2:79262106-79262165	up	2.2364
AW502318	chr2:99668348-99668407	up	2.9929	GDI2	chr10:5847743-5847684	up	4.2531	LRRTM1	chr2:80440949-80440890	up	4.8073
ENST00000344402	chr3:031470541-031470600	up	5.0214	ENST00000242475	chr10:62114640-62114699	down	0.9216	LOC388965	chr2:84430435-84430494	down	0.9216
A_24_P717462	chr3:040613218-040613109	down	3.4590	PFKFB3	chr10:6314902-6314961	up	3.1237	FLJ37357	chr2:84718402-84718461	up	4.2531
A_24_P66908	chr3:044594843-044594778	down	5.0214	BC023330	chr10:69908197-69908138	down	4.8073	CAPG	chr2:85533626-85533567	up	3.6893
LOC391540	chr3:060691287-060691228	up	0.5036	NEUROG3	chr10:71001872-71001813	up	4.8073	LOC284948	chr2:85572396-85572856	up	1.7966
A_24_P730088	chr3:064425033-064425092	up	2.9929	AK001176	chr10:71865158-71865217	up	3.6893	THC2339904	chr2:85685854-85685847	up	1.2063
A_24_P341616	chr3:075801045-075801110	up	1.8938	PSAP	chr10:73249266-73248854	up	0.9216	GGCX	chr2:85687803-85687784	up	1.2063
BC030609	chr3:087221290-087221349	up	3.9542	SPOCK2	chr10:73492248-73492189	up	1.5008	VAMP8	chr2:85720690-85720749	up	0.9216
A_24_P340866	chr3:095708747-095708521	up	2.5702	ATP5C1	chr10:7879105-7880975	up	3.1237	THC2363557	chr2:85744290-85744231	down	3.6893
A_24_P24332	chr3:097978891-097978950	down	3.4590	LARP5	chr10:845899-845840	up	0.9216	USP39	chr2:85787964-85788023	up	1.7966
DCBLD2	chr3:100000375-100000316	down	1.8938	FLJ37201	chr10:91441562-91441503	up	4.8073	SFTPB	chr2:85802150-85800855	up	2.2364
A_24_P911712	chr3:100999401-100999342	up	0.5036	CPEB3	chr10:93799420-93799361	down	1.2063	GNLY	chr2:85836314-85836373	up	3.6893
FANCD2	chr3:10118006-10118065	up	0.1916	HHEX	chr10:94444838-94444897	down	0.3294	THC2337994	chr2:86163636-86163577	up	3.6893
MGC40179	chr3:10121010-10120951	up	3.4590	NOC3L	chr10:96083087-96083028	down	4.8073	VPS24	chr2:86642245-86642209	up	2.2364
THC2343350	chr3:101264149-101264208	up	0.3931	BU686376	chr10:96355810-96355751	down	3.1237	CD8B1	chr2:86996992-86996933	down	0.6084
C3orf10	chr3:10132471-10142336	up	4.4570	PI4KII	chr10:99423705-99423764	up	4.2531	FABP1	chr2:88263308-88261860	down	3.6893
AF281279	chr3:10142983-10142364	up	1.5720	C10orf28	chr10:99994045-99994104	up	2.6542	THC2380237	chr2:88583872-88583813	down	0.9216
VHL	chr3:10167375-10167434	up	1.8938	AK092421	chr11:000871417-000871358	up	2.6542	ENST00000303271	chr2:88587060-88587001	up	1.5008
TMEM45A	chr3:101770388-101770447	up	0.0000	A_24_P50639	chr11:043712059-043712118	up	0.9216	RPIA	chr2:88889464-88889523	up	2.2364
IRAK2	chr3:10236456-10239361	up	2.9929	A_24_P940244	chr11:059327098-059327039	up	3.6893	LOC400969	chr2:88949288-88949229	up	1.5008
LOC391560	chr3:102800879-102800820	down	3.9542	A_24_P83928	chr11:071207495-071205489	up	4.8073	ENST00000322259	chr2:91391577-91391636	up	1.7966
GHRL	chr3:10302552-10302493	up	2.5702	MGC13040	chr11:101457174-101459022	down	0.3664	AK127156	chr2:95111663-95111604	up	1.5008
CBLB	chr3:106883330-106883271	up	2.5702	LOC120318	chr11:101671372-101671431	down	0.9216	ENST00000306515	chr2:95634851-95634910	up	0.9216
THC2280735	chr3:109340086-109340145	down	0.3931	PDGFD	chr11:103283655-103283596	down	0.6084	ADAM17	chr2:9580790-9580731	up	1.5008
KIAA1524	chr3:109751750-109751691	up	2.9929	RAB39	chr11:107338925-107338984	down	1.7966	FLJ20507	chr2:96340023-96339964	up	0.9216
DZIP3	chr3:109892418-109892477	down	4.4570	ACAT1	chr11:107523219-107523278	down	3.6893	AY358167	chr2:96625737-96625796	up	1.5008
MORC1	chr3:110160104-110160045	up	0.5036	AK094117	chr11:109731385-109731444	down	0.4481	ARID5A	chr2:96640058-96640117	down	2.6542
SLC6A1	chr3:11047942-11050360	up	0.7546	LOC120379	chr11:111443794-111443735	down	0.9216	FLJ10081	chr2:96681034-96680975	down	1.5008
ENST00000361295	chr3:110611601-110611542	up	4.4570	FLJ10726	chr11:111458661-111458720	down	4.2531	YWHAQ	chr2:9674822-9674763	up	0.9216
THC2373173	chr3:112338472-112338531	down	5.0214	TMPRSS5	chr11:113063578-113063519	down	3.6893	YWHAQ	chr2:9674822-9674763	up	1.2063
HRH1	chr3:11277202-11277261	up	0.6172	PCSK7	chr11:116581467-116581408	up	1.7966	YWHAQ	chr2:9674822-9674763	up	0.9216
CD96	chr3:112780679-112780738	down	0.9254	PCSK7	chr11:116581467-116581408	up	1.2063	YWHAQ	chr2:9674822-9674763	up	3.6893
CD96	chr3:112780679-112780738	down	1.3523	FXYD2	chr11:117198605-117198348	down	2.2364	LMAN2L	chr2:96793993-96793934	down	2.2364
TAGLN3	chr3:113202366-113202425	up	0.7546	A_24_P928920	chr11:117989242-117989183	down	1.7966	KIAA1641	chr2:97583005-97582609	down	0.0000
C3orf17	chr3:114204419-114204360	down	3.4590	RPS25	chr11:118391843-118391784	down	1.5008	MGAT4A	chr2:98700774-98700715	up	3.1237
ATP6V1A	chr3:115011255-115011314	up	0.2593	CD370449	chr11:118391847-118393451	down	2.2364	BM547196	chr2:99011516-99011457	up	1.7966
A_24_P24230	chr3:115087287-115087350	down	0.0000	DKK3	chr11:11941448-11941389	down	4.2531	LIPT1	chr2:99232544-99232603	down	0.2839
KIAA1407	chr3:115166014-115165955	down	3.4590	THC2406792	chr11:119801547-119801606	down	1.7966	REV1L	chr2:99477642-99477286	down	1.7966
QTRTD1	chr3:115289676-115289735	down	0.2593	SORL1	chr11:121005457-121005516	down	3.1237	PDCD1	chr2_random:122302-122361	up	3.6893
AK098660	chr3:115590414-115590473	up	3.9542	HSPA8	chr11:122433525-122433466	up	0.6550	A_23_P212149	chr3:013943821-013943880	up	2.6542
BF735554	chr3:115681098-115681039	up	0.6172	HSPA8	chr11:122433525-122433466	up	1.2063	BX393065	chr3:015086933-015086992	up	0.9216
AF131782	chr3:115825826-115825885	up	0.5036	HSPA8	chr11:122433525-122433466	up	0.9216	THC2303047	chr3:015148481-015148422	down	0.1872
AK094424	chr3:11589117-11589176	up	3.4590	SCN3B	chr11:123008226-123008167	down	4.2531	A_24_P186764	chr3:025766034-025766097	down	4.2531
VGLL4	chr3:11618391-11618332	up	0.2593	A_32_P183656	chr11:124130138-124130197	up	2.2364	A_24_P152753	chr3:032524687-032524748	down	0.6550
GAP43	chr3:116922675-116922734	down	0.2593	CCDC15	chr11:124362782-124362841	down	0.9216	A_24_P470782	chr3:032638287-032638050	down	0.0000
B4GALT4	chr3:120413685-120413626	down	0.0000	ENST00000279968	chr11:124472477-124472418	down	0.3294	A_24_P593724	chr3:039351697-039351756	down	3.6893
A_32_P125056	chr3:120695718-120695573	down	2.5702	PARVA	chr11:12507835-12507894	down	1.2063	A_24_P467805	chr3:041994431-041994490	down	2.2364
THC2286151	chr3:120878446-120876759	up	2.5702	BC030092	chr11:126712072-126712131	down	0.3294	A_32_P56726	chr3:047257654-047257713	up	0.9216
A_24_P375683	chr3:122695711-122695771	down	2.5702	KCNJ5	chr11:128292646-128292705	up	3.6893	A_24_P367369	chr3:048137401-048137338	down	0.0000
GOLGB1	chr3:122865693-122865634	down	1.5720	APLP2	chr11:129508787-129510680	up	2.2364	THC2315174	chr3:049329641-049329582	up	3.6893
SLC15A2	chr3:123133176-123133235	up	1.3523	AK130071	chr11:129605929-129605870	down	1.7966	THC2441733	chr3:052649049-052648990	down	0.1872
CD86	chr3:123310864-123310923	up	0.9254	BC031979	chr11:130219432-130219373	down	2.6542	A_32_P173177	chr3:053894109-053894050	down	0.6550
A_24_P846810	chr3:123863074-123863466	down	0.1129	LOC253805	chr11:132442979-132443038	up	3.6893	AV694138	chr3:061273942-061274001	up	2.6542
PARP14	chr3:123930145-123930204	up	3.9542	MGC10485	chr11:133621153-133621212	up	3.6893	A_24_P392622	chr3:066770325-066770390	down	0.0000
PARP14	chr3:123930145-123930204	up	2.9929	MYOD1	chr11:17699518-17699577	up	2.2364	A_24_P290046	chr3:075801154-075801213	up	1.5008
PPARG	chr3:12433499-12433558	down	2.9929	THC2401191	chr11:1973341-1973400	down	2.2364	DCBLD2	chr3:100051119-100051060	down	4.2531
ADCY5	chr3:124549364-124534199	down	1.8938	DKFZp313A2432	chr11:22800312-22800253	down	3.1237	DCBLD2	chr3:100051119-100051060	down	1.5008
PTPLB	chr3:124695221-124695162	up	0.1129	CD81	chr11:2374760-2374819	up	3.1237	C3orf10	chr3:10143506-10143565	up	3.1237
ITGB5	chr3:125965240-125965181	down	3.9542	MUC15	chr11:26539099-26539040	up	3.1237	GPR128	chr3:101870593-101896290	up	0.6550
ZNF148	chr3:126433933-126433874	up	2.2352	PKP3	chr11:394785-394844	up	3.1237	ABI3BP	chr3:102064201-102064142	down	2.2364
OSBPL11	chr3:126733529-126733470	up	2.2352	API5	chr11:43308688-43313460	up	1.5008	ABI3BP	chr3:102064201-102064142	up	4.8073
BM725480	chr3:127208353-127208294	down	0.6172	KIAA0652	chr11:46650404-46650463	up	4.2531	IMPG2	chr3:102432616-102432557	up	1.7966
AY358102	chr3:127650753-127650694	up	1.5720	CKAP5	chr11:46728512-46728453	up	4.2531	BC009749	chr3:10265355-10265296	up	2.6542
IQSEC1	chr3:12928194-12928135	up	2.9929	CKAP5	chr11:46728512-46728453	up	4.2531	RPL24	chr3:102882685-102882626	down	0.0000
RUVBL1	chr3:129302213-129302154	down	2.5702	ACP2	chr11:47223509-47223450	up	4.2531	N75321	chr3:102882717-102883989	down	0.6550
H1FX	chr3:130517223-130517164	down	0.7546	MADD	chr11:47307555-47307614	up	3.6893	NFKBIZ	chr3:103061594-103061653	up	1.7966
TMCC1	chr3:130852736-130852677	down	2.9929	THC2443723	chr11:47552096-47552155	down	3.6893	THC2306718	chr3:10309228-10309287	up	1.5008
PIK3R4	chr3:131882165-131880979	down	0.1916	MS4A12	chr11:60025144-60025203	up	4.2531	ALCAM	chr3:106754075-106773400	up	1.7966
NEK11	chr3:132430209-132445015	down	1.8938	DDB1	chr11:60823834-60823775	up	4.2531	NYD-SP17	chr3:108579917-108579976	up	0.9216
NUP210	chr3:13333515-13333456	down	2.2352	FADS2	chr11:61391330-61391389	up	3.6893	THC2378263	chr3:108861501-108861560	down	3.6893
A_24_P221335	chr3:133603106-133603165	up	4.4570	FTH1	chr11:61488920-61488861	up	2.6542	ESRRBL1	chr3:109364114-109364055	down	1.2063
DNAJC13	chr3:133739865-133739924	up	0.7546	LOC51035	chr11:62200679-62200620	down	4.2531	RETNLB	chr3:109958626-109958097	up	4.2531
FLJ12592	chr3:133760417-133760358	down	2.2352	HRLP5	chr11:62987496-62987437	up	4.8073	BC015772	chr3:110378749-110378690	up	3.6893
THC2414638	chr3:13430459-13430400	down	5.0214	DRD4	chr11:630136-630195	up	1.5008	DPPA4	chr3:110528677-110528618	down	0.9216
MGC3040	chr3:134598963-134599022	up	2.9929	OTUB1	chr11:63520649-63520916	down	2.2364	A_32_P112401	chr3:111652277-111652218	down	3.6893
H41	chr3:134788158-134788217	down	4.4570	C11ORF4	chr11:63812392-63812451	up	1.7966	PVRL3	chr3:112336350-112336409	down	0.9216
RAB6B	chr3:135028144-135028085	up	1.8938	SYVN1	chr11:64652300-64652241	up	3.1237	PLCXD2	chr3:112909919-112915478	up	1.2063
PPP2R3A	chr3:137349259-137349318	up	0.9254	RBM4	chr11:66168062-66168121	up	1.2063	ABHD10	chr3:113193932-113193991	down	4.2531
PPP2R3A	chr3:137349259-137349318	up	0.7546	BE551270	chr11:66842142-66842083	up	3.1237	FLJ21394	chr3:114791906-114791965	up	3.1237
PCCB	chr3:137518505-137518564	down	3.4590	UNC93B1	chr11:67515558-67515499	up	4.8073	KIAA2018	chr3:114856685-114856626	up	2.6542
TMEM22	chr3:138056696-138056755	down	0.5036	MRGPRF	chr11:68529572-68529513	up	2.2364	ATP6V1A	chr3:115013229-115013288	up	1.5008
TMEM22	chr3:138056696-138056755	down	0.6172	FGF3	chr11:69334189-69334130	up	4.2531	ZNF80	chr3:115437689-115437630	up	0.9216
A_24_P114463	chr3:139324817-139324758	up	1.5720	ZNF214	chr11:6977918-6977859	down	0.3294	FLJ39873	chr3:115509621-115509680	up	1.7966
A4GNT	chr3:139326018-139325959	up	4.4570	NADSYN1	chr11:70886258-70887057	up	2.2364	AK091904	chr3:115534333-115534274	down	0.0000
ARMC8	chr3:139499648-139499707	down	1.8938	RNF121	chr11:71375757-71379301	up	3.1237	THC2411678	chr3:115767656-115767597	down	3.1237
Cep70	chr3:139702062-139702003	up	5.0214	P2RY6	chr11:72686273-72686332	up	4.2531	THC2350793	chr3:115878718-115878694	down	0.9216
FLJ11827	chr3:140810310-140810251	up	0.5036	MRPL48	chr11:73253230-73253289	down	1.7966	THC2411655	chr3:116061189-116061130	down	1.2063
XPC	chr3:14162501-14162442	down	2.2352	AX721252	chr11:74308430-74308489	down	2.2364	T07777	chr3:117846300-117846359	down	1.7966
TRIM42	chr3:141902506-141902565	up	1.8938	SYT9	chr11:7446920-7446979	down	0.3294	THC2441235	chr3:120237422-120237481	up	2.6542
SLC25A36	chr3:142178113-142178172	up	2.5702	THC2265991	chr11:74795255-74795314	down	4.2531	UPK1B	chr3:120406053-120406112	up	3.6893
RASA2	chr3:142811011-142811423	up	2.5702	TALDO1	chr11:754329-754388	up	4.8073	MDS010	chr3:120696093-120696152	down	3.6893
AF483645	chr3:143995433-143995492	up	1.8938	PTD015	chr11:77258446-77258505	down	4.8073	MDS010	chr3:120696093-120696152	down	2.2364
PCOLCE2	chr3:144019670-144019611	down	2.2352	KCTD14	chr11:77405199-77405140	down	0.4481	CD80	chr3:120726433-120726374	up	1.5008
PAQR9	chr3:144162963-144162904	down	2.2352	FLJ25416	chr11:82346724-82346783	down	3.1237	CD80	chr3:120726433-120726374	up	0.3664
CHST2	chr3:144324281-144324340	down	1.5720	THC2437906	chr11:82362193-82362134	down	1.5008	AA453603	chr3:120945423-120945482	up	3.6893
SLC9A9	chr3:144470185-144470126	down	0.6172	MDS025	chr11:82650386-82650327	down	4.2531	C3orf15	chr3:120968007-120968066	down	0.6550
THC2314039	chr3:145049495-145049436	down	0.1129	DKFZp586C1924	chr11:85045062-85045121	down	1.5008	TIMP4	chr3:12169787-12169728	down	4.8073
MGC33365	chr3:145191895-145191954	up	1.1187	LOC256273	chr11:8590234-8590175	down	2.2364	FBXO40	chr3:122829473-122829532	up	3.1237
AK022645	chr3:14696300-14696359	down	4.4570	RAB38	chr11:87522657-87522598	down	0.9216	CSTA	chr3:123539106-123539165	up	1.5008
PLOD2	chr3:147271169-147271110	up	0.3931	PTD012	chr11:93135711-93135770	down	2.6542	CSTA	chr3:123539106-123539165	up	1.5008
ZIC4	chr3:148596200-148596141	up	5.0214	MRE11A	chr11:93848408-93848349	down	4.2531	WDR5B	chr3:123616086-123616027	down	0.6084
FGD5	chr3:14949719-14949778	up	1.1187	FUT4	chr11:93918184-93918243	up	4.2531	THC2398771	chr3:124475435-124475380	up	2.6542
BF513730	chr3:150231535-150231594	up	3.4590	HSPC148	chr11:94343830-94342891	down	3.6893	ENST00000355792	chr3:124705112-124705053	up	3.6893
SMARCA3	chr3:150276408-150274817	up	4.4570	ENST00000278505	chr11:94505240-94505299	down	3.6893	BF923810	chr3:125280445-125280504	up	1.2063
THC2344838	chr3:150331428-150331487	down	3.9542	A_24_P161655	chr12:004078211-004078275	up	2.2364	ENST00000314571	chr3:12556040-12556099	down	1.5008
HPS3	chr3:150372944-150373002	down	3.4590	A_32_P108420	chr12:012741112-012741171	down	0.3664	KALRN	chr3:125721308-125721367	up	4.2531
MRPS25	chr3:15068784-15068725	up	1.1187	A_24_P933278	chr12:014872683-014872742	down	0.4481	KALRN	chr3:125721308-125721367	up	1.7966
TM4SF4	chr3:150703679-150703738	up	3.9542	A_24_P927782	chr12:048034220-048034161	down	4.2531	AK096580	chr3:125927444-125927503	up	3.6893
WWTR1	chr3:150721054-150720995	up	5.0214	FLJ11259	chr12:100819580-100819639	up	2.2364	ENST00000316429	chr3:126948885-126948944	up	3.6893
RNF13	chr3:151161405-151161464	up	1.8938	A_32_P219704	chr12:103357530-103357589	up	3.6893	ENST00000319373	chr3:127130394-127130453	down	1.2063
TSC22D2	chr3:151659880-151659939	up	0.9254	CMKLR1	chr12:107188044-107187985	up	1.5008	TMEM40	chr3:12754207-12753277	up	3.6893
THC2367807	chr3:151785382-151785441	up	2.2352	FLJ37587	chr12:108344883-108344942	up	3.1237	KLF15	chr3:127544446-127544387	down	0.4481
SIAH2	chr3:151942925-151942866	down	4.4570	RAD9B	chr12:109431379-109431438	down	4.8073	FLJ40083	chr3:127637282-127637341	up	3.6893
THC2357608	chr3:152470228-152470287	up	2.5702	ENST00000324925	chr12:110285153-110285214	up	0.9216	ZXDC	chr3:127662787-127662728	up	3.6893
AF087980	chr3:152636520-152636579	up	3.9542	ATXN2	chr12:110354682-110354623	up	4.2531	PLXNA1	chr3:128234321-128235465	up	0.9216
BQ717518	chr3:154371020-154371079	down	1.3523	TRAFD1	chr12:111050301-111050360	up	2.2364	ENST00000295989	chr3:12851193-12851252	down	0.0000
BC038431	chr3:155225961-155225902	up	1.8938	PTPN11	chr12:111406753-111406812	up	3.6893	A_32_P441530	chr3:129125423-129125482	up	1.2063
MME	chr3:156382570-156382629	up	2.5702	OAS2	chr12:111908399-111908458	up	3.6893	KLHDC6	chr3:129188963-129189022	up	3.1237
BTD	chr3:15661434-15661493	down	0.5036	OAS2	chr12:111908399-111908458	up	2.2364	GATA2	chr3:129683362-129682803	down	2.2364
KCNAB1	chr3:157738549-157738608	up	2.5702	CA444601	chr12:111911341-111911282	up	4.8073	A_32_P73717	chr3:129742870-129742929	up	0.9216
KCNAB1	chr3:157738549-157738608	up	0.5036	LOC440084	chr12:11474471-11474412	up	1.5008	GR6	chr3:129774391-129774332	up	1.5008
SSR3	chr3:157741829-157741770	up	1.8938	A_24_P925201	chr12:115459733-115459792	up	4.8073	RPN1	chr3:129821898-129821839	up	1.7966
PTX3	chr3:158643671-158643730	down	2.5702	TSC	chr12:115939541-115939482	down	3.6893	ENST00000343149	chr3:129966076-129966017	up	1.7966
THC2315901	chr3:159745548-159745607	up	1.3523	PBP	chr12:117045976-117046035	up	4.2531	GP9	chr3:130263749-130263808	up	0.9216
RARRES1	chr3:159905391-159905332	up	1.1187	HSPB8	chr12:118080184-118087588	up	4.8073	THC2406901	chr3:130324989-130325048	up	4.2531
A_24_P152855	chr3:160922592-160922529	down	0.0000	MSI1	chr12:119242989-119242930	up	4.8073	THC2304443	chr3:130371283-130371342	down	0.4481
ARF7	chr3:161878350-161878409	up	4.4570	COX6A1	chr12:119341137-119341196	up	1.7966	COPG	chr3:130476744-130476803	up	3.1237
B3GALT3	chr3:162285050-162284991	up	2.2352	SFRS9	chr12:119366279-119366220	up	1.5008	LOC132241	chr3:130589718-130589659	down	1.5008
NMD3	chr3:162451457-162451516	up	1.8938	POP5	chr12:119480336-119480101	down	1.2063	RHO	chr3:130734283-130735177	up	3.6893
A_32_P132337	chr3:162630033-162630150	up	0.2593	A_24_P204664	chr12:119494944-119494883	down	3.1237	ARVP6125	chr3:131245199-131245258	up	4.2531
ZCSL2	chr3:16274697-16274638	down	2.5702	A_24_P221974	chr12:119745924-119745868	up	2.6542	ATP2C1	chr3:132199870-132199929	up	4.2531
AK027178	chr3:16404226-16404167	up	0.5036	OASL	chr12:119921099-119921040	up	2.2364	ATP2C1	chr3:132199870-132199929	up	1.2063
LOC93556	chr3:170030345-170030404	up	1.5720	MGC7036	chr12:122424942-122424883	down	2.6542	ATP2C1	chr3:132199870-132199929	up	1.2063
PLCL2	chr3:17084492-17084551	down	1.8938	SCARB1	chr12:123817230-123809653	up	4.2531	LOC152195	chr3:132566009-132566068	down	1.7966
LRRC31	chr3:171055448-171055389	up	4.4570	UBC	chr12:123921089-123921058	up	1.5008	NPHP3	chr3:133922845-133922786	up	1.5008
TLOC1	chr3:171195869-171195928	up	3.9542	UBC	chr12:123921089-123921058	up	1.2063	TF	chr3:134975782-134975841	down	1.2063
PRKCI	chr3:171503604-171503663	up	2.9929	BC040060	chr12:125741830-125741771	up	3.6893	TF	chr3:134975782-134975841	up	0.9216
PRKCI	chr3:171503604-171503663	up	3.4590	ENST00000308118	chr12:12895776-12895835	down	0.3664	SLCO2A1	chr3:135134538-135134479	up	3.1237
THC2380706	chr3:173511734-173511793	up	1.5720	ULK1	chr12:131073572-131073631	up	1.7966	KY	chr3:135805193-135805134	up	1.2063
THC2290786	chr3:176109354-176109413	up	1.5720	ULK1	chr12:131073572-131073631	up	2.2364	DZIP1L	chr3:139263649-139263590	down	1.2063
THC2412305	chr3:176432856-176432915	up	1.5720	CR603195	chr12:1475260-1475319	down	3.6893	TXNDC6	chr3:139463275-139463216	up	1.2063
TBL1XR1	chr3:178223961-178223902	up	0.5036	FLJ22655	chr12:18125275-18125216	down	4.8073	MRAS	chr3:139602104-139603719	up	3.6893
TBL1XR1	chr3:178223961-178223902	up	0.9254	DCP1B	chr12:1925614-1925555	down	1.5008	LOC256374	chr3:139845444-139845388	up	1.2063
TBL1XR1	chr3:178223961-178223902	up	0.5036	SLCO1B1	chr12:21283727-21283786	down	2.6542	A_32_P172198	chr3:140027893-140027952	down	3.6893
TBL1XR1	chr3:178223961-178223902	up	0.5036	A_32_P200901	chr12:21698821-21701953	down	2.6542	THC2316929	chr3:140149968-140149909	up	0.9216
LOC401101	chr3:178952692-178952751	up	5.0214	SOX5	chr12:23578456-23578397	down	2.6542	FLJ11827	chr3:140811704-140811645	up	1.2063
MFN1	chr3:180587100-180590533	up	2.5702	FLJ36004	chr12:25520368-25520309	up	4.8073	TPRXL	chr3:14082311-14082370	up	3.6893
GNB4	chr3:180600778-180600719	up	3.9542	BC004962	chr12:25999269-25999210	down	3.1237	TRIM42	chr3:141885555-141885614	up	1.7966
GNB4	chr3:180600778-180600719	up	2.2352	C12orf2	chr12:26115505-26115564	down	0.0000	BC072415	chr3:142650066-142650125	down	0.4481
FXR1	chr3:182163466-182163525	down	1.1187	THC2380898	chr12:2865685-2865744	down	0.9216	ATP1B3	chr3:143127640-143127699	up	1.7966
AF075028	chr3:182183073-182183132	up	3.4590	AF113698	chr12:29233949-29234008	down	0.4481	BC040991	chr3:143146595-143146536	down	3.6893
DNAJC19	chr3:182186451-182185177	down	2.5702	ARG99	chr12:29545189-29545130	down	0.4481	XRN1	chr3:143508369-143508310	down	1.5008
SOX2	chr3:182913448-182913507	down	1.5720	ARG99	chr12:29545189-29545130	down	0.9216	TRPC1	chr3:144009218-144009277	down	3.1237
LOC402152	chr3:183811489-183811548	up	5.0214	THC2409355	chr12:31500926-31500867	up	4.8073	BC040051	chr3:144202594-144202535	down	1.7966
ATP11B	chr3:184059778-184059837	up	3.9542	AI933640	chr12:32690038-32689979	down	0.4481	SR140	chr3:144261358-144261417	down	0.6550
RP42	chr3:184143658-184143542	up	2.9929	FLJ40126	chr12:38362737-38362796	down	0.3664	SLC6A6	chr3:14503389-14503448	up	2.6542
B3GNT5	chr3:184473635-184473694	up	5.0214	MGC16044	chr12:45916487-45916546	up	3.1237	SLC6A6	chr3:14503389-14503448	up	3.6893
DRE1	chr3:184884754-184884813	down	5.0214	AL110189	chr12:46877542-46877483	up	4.2531	AF132204	chr3:145644190-145644131	up	2.2364
THC2430041	chr3:184959686-184959745	up	1.8938	CACNB3	chr12:47508588-47508647	up	1.2063	C3orf20	chr3:14745147-14773888	up	1.5008
HTR3C	chr3:185261098-185261156	up	1.8938	ARF3	chr12:47617912-47617853	up	3.6893	ZIC4	chr3:148586834-148586775	up	2.2364
EIF2B5	chr3:185344663-185345094	down	2.2352	TUBA3	chr12:47865739-47865680	up	2.6542	ZIC4	chr3:148586834-148586775	up	3.1237
ALG3	chr3:185442988-185442929	up	3.4590	TUBA6	chr12:47949701-47949900	up	2.6542	ENST00000326920	chr3:149367338-149367279	down	0.4481
CAMK2N2	chr3:185461061-185461002	up	3.4590	TEGT	chr12:48444685-48444744	up	4.2531	A_24_P24415	chr3:150557890-150557829	down	0.0000
MAGEF1	chr3:185911103-185911044	down	0.6172	AQP5	chr12:48645088-48645147	up	1.7966	CA441361	chr3:150576035-150576185	down	3.6893
KIAA0804	chr3:186200259-186200318	down	0.1129	LETMD1	chr12:49740022-49740081	down	4.2531	BC065737	chr3:15158110-15158172	down	1.5008
MAP3K13	chr3:186682870-186682929	up	0.7546	LOC494150	chr12:49805101-49805042	up	1.7966	CR619772	chr3:151767219-151767160	down	0.0000
BM768581	chr3:186706970-186706911	up	3.9542	LOC494150	chr12:49805101-49805042	up	0.9216	eIF2A	chr3:151776217-151782131	down	1.2063
SENP2	chr3:186830603-186830663	down	3.4590	KRTHB1	chr12:50966199-50966140	up	3.6893	IGSF10	chr3:152637630-152637571	down	0.0000
BM477617	chr3:186833412-186833471	down	3.4590	KRT1B	chr12:51369739-51369683	up	4.8073	SH3BP5	chr3:15271553-15271494	down	4.2531
LOC344887	chr3:187181244-187181303	up	0.9254	PFDN5	chr12:51978186-51979363	down	1.5008	MBNL1	chr3:153499624-153499683	up	1.5008
AI709405	chr3:187786094-187786035	up	2.9929	AJ489592	chr12:53288401-53288342	down	1.7966	COLQ	chr3:15473046-15472987	up	4.8073
FETUB	chr3:187853220-187853279	up	0.7546	NEUROD4	chr12:53706808-53706867	down	0.6084	A_24_P891042	chr3:155224408-155224467	down	0.1872
THC2448300	chr3:187944767-187944826	up	0.3931	B4GalNac-T3	chr12:537087-537146	up	4.8073	HPCL2	chr3:15577370-15577311	down	2.6542
MASP1	chr3:188452153-188450790	down	1.8938	CD63	chr12:54405598-54405539	up	3.6893	ANKRD28	chr3:15683905-15683846	down	0.1872
MASP1	chr3:188452153-188450790	down	3.4590	GDF11	chr12:54429716-54429775	down	4.2531	GMPS	chr3:157136992-157138131	up	2.6542
THC2407606	chr3:189468581-189468640	up	2.9929	DNAJC14	chr12:54508214-54508155	up	3.6893	THC2313599	chr3:157724565-157724506	down	2.2364
LPP	chr3:190074958-190075017	up	4.4570	RAB5B	chr12:54674293-54674352	up	2.6542	BX091689	chr3:157874699-157872564	down	0.3664
BG502322	chr3:190080409-190080468	up	1.1187	TIMELESS	chr12:55097271-55097212	up	2.6542	WDR56	chr3:161458985-161458926	down	0.1872
A_32_P8653	chr3:190147932-190147873	up	1.8938	ATP5B	chr12:55322579-55322520	up	1.5008	WDR56	chr3:161458985-161458926	down	0.4481
CLDN1	chr3:191510726-191510667	up	1.1187	OS9	chr12:56399096-56399155	up	1.5008	TRIM59	chr3:161638575-161638516	up	1.5008
CLDN16	chr3:191608975-191610433	up	1.5720	GNS	chr12:63400200-63400141	up	1.2063	PPM1L	chr3:162270334-162270393	up	2.6542
BG546536	chr3:191612180-191612239	up	2.9929	TAPBPL	chr12:6437101-6437160	up	4.2531	ENST00000345065	chr3:162704130-162704189	up	0.9216
C3orf6	chr3:192592331-192592390	down	3.9542	VAMP1	chr12:6445336-6445277	down	3.1237	MGC15763	chr3:16322389-16322448	up	3.6893
HRASLS	chr3:194471231-194471290	up	2.9929	CAND1	chr12:65990017-65990076	up	1.7966	LOC131055	chr3:168266473-168266532	up	4.2531
CPN2	chr3:195543098-195543039	up	5.0214	IFNG	chr12:66835527-66835468	up	3.1237	MYNN	chr3:170986931-170986990	down	0.9216
GP5	chr3:195595612-195595553	up	3.4590	CD4	chr12:6800171-6800230	up	1.7966	PLCL2	chr3:17106473-17106532	down	2.6542
AK091192	chr3:195698978-195698919	up	1.3523	ENST00000247833	chr12:68497101-68497160	down	0.9216	AL833309	chr3:171145109-171145050	down	0.9216
TMEM44	chr3:195828011-195827952	down	3.4590	C1RL	chr12:7138758-7138699	down	0.1872	TLOC1	chr3:171197306-171197365	down	0.3664
TMEM44	chr3:195828011-195827952	up	1.8938	LOC389634	chr12:8340242-8340183	down	2.2364	TLOC1	chr3:171197306-171197365	up	1.2063
PPP1R2	chr3:196722500-196722487	up	0.9254	TSPAN19	chr12:83913732-83912189	down	3.6893	FLJ37228	chr3:171660972-171660913	up	3.6893
MUC4	chr3:196995755-196995696	up	1.8938	LRRIQ1	chr12:83942359-83943527	down	1.7966	SLC7A14	chr3:171666065-171666006	up	2.2364
MUC4	chr3:196995755-196995696	up	2.5702	M6PR	chr12:8984983-8984924	up	4.8073	EIF5A2	chr3:172094796-172093865	down	2.6542
ENST00000328318	chr3:197211995-197212055	up	2.5702	BU732811	chr12:8985111-8984826	up	3.6893	AK125129	chr3:17212396-17212337	down	3.6893
OSTalpha	chr3:197448296-197448355	up	1.1187	APAF1	chr12:97630885-97630944	up	3.6893	THC2277511	chr3:172194870-172194811	up	3.1237
THC2439829	chr3:197563427-197563368	down	1.1187	SLC17A8	chr12:99318144-99318203	up	3.6893	THC2398745	chr3:172262411-172262352	up	3.6893
KIAA0794	chr3:197569450-197569391	down	0.0000	AF130083	chr12_random:25640-25699	down	2.6542	ENST00000284483	chr3:172263114-172263055	up	1.2063
BC036626	chr3:198149761-198149820	down	3.4590	TAS2R45	chr12_random:411896-411955	up	4.2531	THC2406658	chr3:173541116-173541175	up	1.2063
DLG1	chr3:198259867-198259808	up	0.7546	A_24_P33115	chr13:047236557-047236616	down	0.9216	A_24_P917332	chr3:173568327-173568268	up	3.1237
BDH	chr3:198727125-198727066	up	1.1187	THC2330484	chr13:051391142-051391083	down	1.7966	ECT2	chr3:174021032-174021091	up	3.1237
THC2375588	chr3:198757073-198757014	up	2.2352	KDELC1	chr13:102234748-102234689	down	1.7966	NLGN1	chr3:175483350-175483409	down	1.2063
THC2303846	chr3:198887367-198887426	up	1.8938	LOC341604	chr13:105876312-105876371	down	1.5008	THC2377542	chr3:177618920-177618861	up	2.6542
LRCH3	chr3:199074054-199080630	up	0.7546	LIG4	chr13:107658816-107658757	down	0.3294	MFN1	chr3:180593538-180593597	up	2.6542
ENST00000354261	chr3:199099232-199099291	up	0.3931	TNFSF13B	chr13:107720694-107720753	up	4.2531	ENST00000296015	chr3:181811134-181811193	down	3.6893
SGOL1	chr3:20177369-20177310	up	2.2352	THC2341414	chr13:110172449-110172508	down	4.8073	THC2372128	chr3:182171812-182171871	up	1.7966
THC2446522	chr3:21624128-21624187	up	4.4570	AK055145	chr13:111812665-111812724	down	2.6542	SOX2	chr3:182914579-182914638	down	3.1237
LOC401058	chr3:23211770-23211711	up	0.9254	F7	chr13:112821222-112821281	up	3.6893	THC2339285	chr3:184186659-184186718	up	1.7966
RPL15	chr3:23936686-23936745	down	3.4590	ATP4B	chr13:113351538-113351479	up	1.5008	FLJ12748	chr3:185018486-185017870	up	0.9216
NR1D2	chr3:23996464-23996523	down	0.6172	IL17D	chr13:20194978-20195037	down	3.6893	PSARL	chr3:185068368-185068427	down	2.2364
THC2268988	chr3:28337755-28337696	down	5.0214	BC007357	chr13:20612052-20611993	down	3.6893	HTR3D	chr3:185238714-185238908	up	1.2063
IL5RA	chr3:3114934-3114875	up	0.1916	LOC387911	chr13:23363654-23363595	down	1.5008	HTR3E	chr3:185307371-185307430	up	2.2364
THC2347074	chr3:31547505-31547446	up	0.9254	PABPC3	chr13:24570234-24570293	up	1.7966	ALG3	chr3:185444057-185443402	up	1.5008
THC2442829	chr3:31549023-31549082	up	3.9542	RPL21	chr13:26727448-26728336	down	1.5008	MGC2408	chr3:185459125-185459184	up	1.5008
DNCLI1	chr3:32549509-32546985	down	0.6172	RPL21	chr13:26727448-26728336	down	0.6550	THPO	chr3:185573647-185573588	up	1.7966
THC2374165	chr3:32914115-32914174	down	0.7546	RPL21	chr13:26727448-26728336	down	0.3294	THC2284935	chr3:185713665-185713606	up	1.2063
CLASP2	chr3:33514524-33514465	down	1.1187	RPL21	chr13:26727448-26728336	down	0.9216	AF244570	chr3:186155123-186155182	up	2.6542
EPM2AIP1	chr3:37005630-37005571	down	0.5036	AF283771	chr13:29933154-29933213	down	3.6893	MAP3K13	chr3:186644081-186648292	up	4.2531
MLH1	chr3:37067167-37067226	down	1.3523	AF113009	chr13:31879217-31879276	down	0.6550	HRG	chr3:187878616-187878675	up	2.2364
LRRFIP2	chr3:37075326-37071643	down	0.0000	APRIN	chr13:32249525-32249584	down	2.6542	THC2378652	chr3:189130822-189130763	up	1.5008
LRRFIP2	chr3:37075326-37071643	down	0.0000	AI793066	chr13:32540813-32540872	up	4.2531	AF315716	chr3:190351392-190351333	up	2.6542
CA438288	chr3:37382646-37382587	up	2.9929	FLJ20449	chr13:35662159-35662100	down	1.2063	LEPREL1	chr3:191157405-191157346	down	0.0000
VILL	chr3:38023470-38023529	down	0.5036	LHFP	chr13:38815176-38815117	down	4.2531	LOC151963	chr3:193999251-193999192	up	1.5008
BC065754	chr3:380504-380445	up	0.6172	AY116214	chr13:39930165-39930106	down	2.6542	THC2331437	chr3:194087108-194087049	up	4.2531
SLC22A13	chr3:38294192-38294251	up	1.5720	FLJ31846	chr13:43331966-43331907	down	2.2364	ATP13A5	chr3:194475755-194475696	up	0.9216
SLC22A14	chr3:38332099-38332158	up	1.8938	FLJ31846	chr13:43331966-43331907	down	3.1237	ATP13A4	chr3:194615094-194612828	up	1.5008
XYLB	chr3:38430637-38430696	down	5.0214	AK057884	chr13:44935347-44935288	down	0.9216	ATP13A4	chr3:194615094-194612828	up	1.2063
ENDOGL1	chr3:38520165-38523386	down	3.9542	LOC220416	chr13:45700859-45706376	down	3.1237	LRRC15	chr3:195562012-195561953	up	2.6542
WDR48	chr3:39111629-39111688	down	0.6172	CDADC1	chr13:48765503-48765562	down	3.6893	FLJ11301	chr3:195852958-195850823	up	3.6893
GORASP1	chr3:39114043-39113984	down	2.2352	THC2340670	chr13:48967073-48967132	down	0.4481	MUC4	chr3:197003335-197002940	up	1.5008
AXUD1	chr3:39159223-39159164	down	3.4590	C13orf1	chr13:49384992-49384933	down	0.3664	BC020341	chr3:197082175-197082386	up	2.6542
FLJ20551	chr3:39413144-39413203	down	0.0000	THC2285742	chr13:50555126-50555067	up	4.8073	TNK2	chr3:197082648-197082589	up	1.2063
MOBP	chr3:39518683-39518742	up	1.5720	WDFY2	chr13:51191482-51199870	up	3.1237	TFRC	chr3:197264962-197264903	up	0.9216
RPL14	chr3:40478692-40478752	down	2.5702	CTAGE3	chr13:51380441-51380380	up	4.2531	ZDHHC19	chr3:197425843-197424684	up	0.9216
OIP106	chr3:42241918-42241977	down	2.2352	LOC121981	chr13:52292783-52292842	up	2.2364	PCYT1A	chr3:197457269-197457210	up	0.6550
ZNF445	chr3:44459913-44459854	down	2.9929	LOC387937	chr13:74710142-74710083	up	2.6542	RNF168	chr3:197687065-197687006	up	1.2063
AK096537	chr3:44509300-44509241	down	0.9254	COMMD6	chr13:74998704-74998645	down	0.2839	LRRC33	chr3:197876825-197876884	up	2.2364
ZNF502	chr3:44739284-44739343	up	2.2352	AK092698	chr13:75343348-75345820	up	2.6542	MGC14126	chr3:197922573-197922514	down	0.1872
KIAA1143	chr3:44765278-44765242	up	0.6172	FBXL3	chr13:76477940-76477881	down	4.8073	BC032042	chr3:198219841-198219900	down	0.6084
TGM4	chr3:44907154-44907213	up	1.1187	NDFIP2	chr13:79020493-79023174	up	4.2531	MFI2	chr3:198234240-198234181	up	1.5008
EXOSC7	chr3:45013719-45018063	down	3.4590	AK125269	chr13:95126589-95126530	down	3.6893	ENST00000296343	chr3:198896401-198896342	up	1.2063
CDCP1	chr3:45128604-45127304	up	0.9254	UGCGL2	chr13:95463633-95463574	down	1.2063	FYTTD1	chr3:198998611-198998670	up	2.2364
CDCP1	chr3:45128604-45127304	up	0.3931	EBI2	chr13:98745434-98745375	up	4.8073	ENST00000334683	chr3:199065848-199065789	down	0.6084
LIMD1	chr3:45695969-45696028	up	5.0214	BF368414	chr13:98801902-98801843	up	4.2531	ENST00000354261	chr3:199098957-199099016	up	1.2063
CCR1	chr3:46218892-46218833	up	2.5702	CLYBL	chr13:99359332-99359391	down	4.2531	LMLN	chr3:199234544-199236663	up	4.8073
CCRL2	chr3:46425206-46425265	up	0.1916	A_23_P83991	chr14:031366167-031366226	down	0.6550	LOC151649	chr3:19996617-19996558	up	1.7966
TMEM7	chr3:46517292-46517351	up	3.9542	T12588	chr14:049122502-049122796	down	4.2531	PCAF	chr3:20170523-20170582	down	4.2531
ALS2CL	chr3:46686654-46686595	up	3.4590	A_24_P588578	chr14:054591156-054591098	down	0.6084	AK055501	chr3:23940644-23940703	down	1.2063
HYPB	chr3:47033643-47033584	down	0.7546	A_24_P924240	chr14:059637947-059638006	down	3.1237	NEK10	chr3:27127612-27127553	down	0.6084
FLJ39534	chr3:47185751-47185810	up	0.2593	THC2415323	chr14:071547965-071548024	down	0.4481	MGC61571	chr3:28336113-28336172	down	4.2531
DHX30	chr3:47862223-47866181	down	0.7546	CR615599	chr14:100365727-100365786	up	3.6893	AZI2	chr3:28343385-28340949	down	0.9216
DHX30	chr3:47862223-47866181	down	1.1187	AK001109	chr14:100489616-100489675	down	1.7966	AZI2	chr3:28343385-28340949	down	1.7966
CAMP	chr3:48241860-48241919	up	0.5036	N46343	chr14:101506223-101506164	down	3.6893	RBMS3	chr3:29900702-29913931	down	1.2063
FLJ12436	chr3:48448903-48448844	down	3.9542	HSPCA	chr14:101618204-101617856	up	1.2063	X61177	chr3:3090965-3090906	up	1.7966
TREX1	chr3:48477144-48480148	down	0.9254	A_24_P290114	chr14:103988579-103988638	up	1.2063	CNOT10	chr3:32790150-32790209	down	0.3664
TREX1	chr3:48477144-48480148	down	1.1187	FLJ42486	chr14:104132614-104132555	up	4.8073	CRTAP	chr3:33159891-33159950	down	1.2063
ITPR1	chr3:4863682-4863741	down	3.9542	AK022356	chr14:104526120-104526061	down	4.8073	UBP1	chr3:33405103-33405044	down	4.2531
NCKIPSD	chr3:48686859-48686800	down	1.8938	ENST00000321715	chr14:105137591-105137532	up	1.7966	ARPP-21	chr3:35698226-35698285	down	3.1237
PRKAR2A	chr3:48762319-48762260	up	1.1187	ZNF219	chr14:20628155-20628096	down	4.8073	APRG1	chr3:37416072-37416131	up	2.2364
PH-4	chr3:49018256-49018511	down	0.6172	SUPT16H	chr14:20906293-20904495	up	4.2531	CTDSPL	chr3:38000826-38000885	down	0.3664
DALRD3	chr3:49028708-49028649	down	3.9542	ACIN1	chr14:22600178-22598510	up	3.1237	CTDSPL	chr3:38000826-38000885	down	0.1872
IMPDH2	chr3:49039126-49038990	down	0.2593	SLC7A8	chr14:22664553-22664494	down	1.7966	DLEC1	chr3:38139130-38139189	down	0.6084
QARS	chr3:49113015-49112840	down	0.1916	DHRS2	chr14:23184472-23184531	up	4.2531	MYD88	chr3:38157022-38157269	up	0.9216
USP19	chr3:49123216-49123157	down	0.2593	DHRS2	chr14:23184472-23184531	up	3.6893	MYD88	chr3:38157022-38157269	up	1.2063
FLJ12800	chr3:49175272-49175213	down	1.8938	C14orf126	chr14:30984987-30984978	down	1.7966	XYLB	chr3:38384728-38386585	up	2.6542
FLJ12800	chr3:49175272-49175213	down	0.5036	AI694800	chr14:34502974-34502915	down	2.2364	THC2403913	chr3:38509311-38509370	down	0.1872
MGC35097	chr3:49187359-49187513	down	0.5036	C14orf28	chr14:44443434-44444330	down	3.6893	BQ323258	chr3:38542696-38542637	up	2.6542
MGC35097	chr3:49187359-49187513	down	3.9542	AF119887	chr14:49362424-49362483	down	0.6084	SCN5A	chr3:38638908-38637421	up	1.2063
AMT	chr3:49430122-49430063	down	3.4590	ATP5S	chr14:49859145-49859204	down	3.6893	THC2441937	chr3:39170735-39170794	up	3.1237
AMT	chr3:49430122-49430063	down	1.8938	MAP4K5	chr14:49955594-49955535	down	4.2531	CMYA1	chr3:39200626-39200567	up	2.2364
APEH	chr3:49694365-49694804	down	2.9929	FRMD6	chr14:51266378-51266437	down	2.6542	CX3CR1	chr3:39280097-39280038	down	0.0000
RNF123	chr3:49733089-49733294	down	0.7546	NID2	chr14:51541540-51541481	down	2.2364	CCR8	chr3:39350784-39350843	up	3.6893
IHPK1	chr3:49739606-49739547	down	0.7546	SAMD4	chr14:54325474-54325533	up	1.7966	AI133411	chr3:39426904-39427242	down	1.7966
LOC389118	chr3:49811535-49811476	up	2.2352	THC2376245	chr14:54475694-54475635	up	3.1237	AF116719	chr3:39428422-39428245	down	3.6893
CAMKV	chr3:49870818-49870759	down	0.2593	LOC440179	chr14:55303182-55303242	down	4.2531	THC2449273	chr3:40263386-40263327	up	4.2531
MST1R	chr3:49899756-49899697	up	1.3523	C14orf35	chr14:56947325-56947384	down	1.7966	THC2286456	chr3:40325904-40325963	up	1.5008
RBM5	chr3:50114537-50114596	down	4.4570	C14orf135	chr14:59670664-59670723	down	3.1237	GC20	chr3:40328658-40328717	down	0.0000
RBM5	chr3:50114537-50114596	up	4.4570	AK125380	chr14:61670284-61670343	up	4.8073	RPL14	chr3:40478106-40478442	down	1.5008
GNAT1	chr3:50207203-50207262	up	1.8938	RHOJ	chr14:62828091-62828150	down	2.6542	RPL14	chr3:40478106-40478442	down	1.2063
SLC38A3	chr3:50228248-50229723	up	2.9929	GPHB5	chr14:62849523-62849464	down	2.6542	AK095242	chr3:41253655-41253714	down	0.0000
SEMA3B	chr3:50289027-50289086	down	0.1129	RAD51L1	chr14:68131650-68131709	down	2.2364	THC2306791	chr3:41256885-41256826	down	4.2531
NAT6	chr3:50309034-50308975	down	3.9542	C14orf114	chr14:68777776-68777835	up	4.2531	SEC22L3	chr3:42564759-42564700	down	0.1872
TUSC4	chr3:50360591-50360310	down	2.5702	ENST00000361956	chr14:69568535-69568594	down	1.5008	ZNF651	chr3:42683937-42683996	up	1.5008
PL6	chr3:50370762-50370703	down	0.1916	PSEN1	chr14:72710129-72710188	up	4.2531	ZNF651	chr3:42683937-42683996	down	2.6542
HEMK1	chr3:50589999-50590310	down	0.7546	MGC48595	chr14:73015271-73015212	up	4.2531	DKFZP434B172	chr3:43073140-43073199	down	0.0000
THC2449829	chr3:50675481-50675540	up	0.9254	AI650285	chr14:73339402-73339343	up	3.6893	SNRK	chr3:43366806-43366865	down	0.0000
VprBP	chr3:51408997-51408938	down	2.9929	THC2406182	chr14:74275016-74275075	down	0.0000	FLJ10375	chr3:43571822-43566334	up	4.2531
BF370042	chr3:51549647-51549706	down	0.9254	C14orf58	chr14:75183509-75183568	up	2.2364	THC2379087	chr3:44013824-44013883	up	3.6893
PARP3	chr3:51954954-51955239	down	3.4590	AHSA1	chr14:76998738-76998797	up	1.7966	ZNF167	chr3:44573673-44573732	up	3.1237
PARP3	chr3:51954954-51955239	down	1.3523	FLJ25976	chr14:77305619-77305678	up	1.7966	ZNF197	chr3:44658433-44658492	down	1.7966
WDR51A	chr3:52134203-52131509	down	3.4590	CHGA	chr14:92471071-92471130	up	1.5008	ZNF197	chr3:44658433-44658492	down	0.6084
ALAS1	chr3:52221317-52221376	down	5.0214	IFI27	chr14:93652720-93652779	up	2.6542	ZNF35	chr3:44676893-44676952	down	2.6542
ALAS1	chr3:52221317-52221376	down	4.4570	IFI27	chr14:93652720-93652779	up	4.2531	THC2282130	chr3:44689646-44689587	up	2.6542
PTK9L	chr3:52239944-52239086	down	3.9542	TCL1A	chr14:95246248-95246188	up	2.6542	BU741967	chr3:44765521-44765580	up	0.9216
PPM1M	chr3:52259136-52259195	down	2.2352	A_24_P934704	chr15:018386292-018386351	up	1.7966	AF147440	chr3:44862899-44862840	down	0.0000
PRO2730	chr3:52265440-52265381	up	2.2352	A_24_P923909	chr15:026639163-026639104	down	0.6084	THC2308298	chr3:44864029-44863970	down	0.6550
PRO2730	chr3:52265440-52265381	up	2.9929	A_24_P384220	chr15:034697128-034697189	down	2.2364	TMEM42	chr3:44882049-44882108	down	0.2839
BAP1	chr3:52410986-52410927	down	4.4570	A_24_P724321	chr15:047423536-047423477	down	0.9216	EXOSC7	chr3:45027872-45027931	down	0.3294
PHF7	chr3:52430009-52430068	down	1.3523	A_32_P134556	chr15:049890318-049890259	up	4.2531	LARS2	chr3:45565074-45565133	down	4.2531
SEMA3G	chr3:52443241-52443182	down	1.8938	A_24_P24890	chr15:056766772-056766831	down	3.6893	LZTFL1	chr3:45841100-45841041	down	1.7966
ITIH1	chr3:52800919-52800978	up	1.3523	A_24_P187298	chr15:057952853-057952794	down	3.6893	LZTFL1	chr3:45841100-45841041	down	0.0000
ITIH3	chr3:52817701-52817760	down	1.5720	A_32_P108396	chr15:059294935-059294876	down	4.8073	FYCO1	chr3:45934654-45934595	down	0.3664
BC031325	chr3:52889804-52889863	up	2.2352	ENST00000321952	chr15:066913685-066913744	down	2.6542	XCR1	chr3:46037989-46037930	up	1.2063
SFMBT1	chr3:52913870-52913811	up	1.1187	A_24_P931699	chr15:069382927-069382868	down	3.1237	CCR1	chr3:46220549-46220490	up	2.6542
LOC285398	chr3:53099349-53099290	up	1.8938	BG115931	chr15:18835814-18835755	down	3.6893	CCRL2	chr3:46425726-46425785	up	2.2364
CHDH	chr3:53826779-53826720	down	3.4590	LOC440224	chr15:19269754-19269695	down	0.6550	LRRC2	chr3:46532463-46532390	down	0.9216
HESX1	chr3:57207871-57207552	down	4.4570	CR597959	chr15:23215427-23215486	down	2.2364	TDGF1	chr3:46598611-46598670	down	1.7966
AW631496	chr3:57289327-57289268	up	2.9929	GABRB3	chr15:24344171-24344112	down	4.2531	TESSP2	chr3:46849634-46849575	up	1.5008
AA885134	chr3:57522461-57522402	down	5.0214	NDNL2	chr15:27347966-27347907	down	0.2839	NBEAL2	chr3:47008411-47010460	up	2.2364
AA903523	chr3:58113777-58113836	up	0.7546	TJP1	chr15:27779878-27779819	down	3.6893	NBEAL2	chr3:47008411-47010460	up	1.2063
RPP14	chr3:58278722-58278781	down	0.5036	A_32_P834652	chr15:29006349-29006290	up	4.8073	KLHL18	chr3:47354883-47354942	up	0.6550
RPP14	chr3:58278722-58278781	down	4.4570	MGC14798	chr15:33461322-33453050	down	3.6893	ZNF589	chr3:48286770-48286829	down	0.6084
PDHB	chr3:58391428-58390951	down	4.4570	MEIS2	chr15:35116408-35116349	down	2.6542	ZNF589	chr3:48286770-48286829	down	0.6550
TU3A	chr3:58525988-58525929	up	3.4590	DISP2	chr15:38450473-38450532	up	3.1237	TREX1	chr3:48480502-48481259	down	4.2531
FHIT	chr3:61161373-61002795	down	1.8938	PPP1R14D	chr15:38908091-38908032	up	3.1237	LOC440955	chr3:48633342-48633283	up	1.7966
THC2413765	chr3:65944038-65943979	up	3.4590	THC2319894	chr15:39663003-39663062	down	0.6084	AK097724	chr3:48930779-48930720	down	0.4481
TA-KRP	chr3:67143863-67143922	down	5.0214	ENST00000310492	chr15:39846527-39846586	up	4.2531	ARIH2	chr3:48997903-48997962	down	0.3294
ENST00000264546	chr3:69303514-69303455	up	1.5720	THC2250926	chr15:40337448-40337507	down	1.2063	LAMB2	chr3:49133626-49133567	down	2.2364
MITF	chr3:69998132-70010975	up	4.4570	AK123438	chr15:40617765-40617706	down	0.6084	AK057355	chr3:49212189-49212248	up	0.6550
AA778291	chr3:70100055-70099996	down	0.7546	C15orf25	chr15:40640846-40643251	down	2.6542	THC2432970	chr3:49696145-49696204	up	0.9216
A_24_P316025	chr3:70257867-70257808	up	0.6172	ENST00000290607	chr15:40799518-40799577	down	0.3294	SLC38A3	chr3:50232596-50232655	up	1.2063
THC2434739	chr3:71888072-71888131	down	2.9929	UBR1	chr15:41100852-41100793	down	2.2364	BC033528	chr3:50273158-50273217	up	4.2531
RYBP	chr3:72509011-72508952	up	0.5036	FLJ44620	chr15:41425467-41426561	down	1.5008	SEMA3B	chr3:50289469-50289528	down	2.6542
SHQ1	chr3:72882127-72882068	down	2.2352	HSPC129	chr15:42606658-42606717	down	0.1872	HYAL2	chr3:50330515-50330456	down	2.2364
FLJ10213	chr3:73195089-73195148	down	2.2352	AK023773	chr15:42759394-42759335	up	4.2531	ZMYND10	chr3:50353909-50353850	down	0.3294
AK094187	chr3:75861908-75861849	down	1.8938	SORD	chr15:43153459-43153517	up	1.7966	TUSC4	chr3:50360329-50360270	down	0.3664
GRM7	chr3:7757739-7757798	up	2.2352	SORD	chr15:43153459-43153517	up	1.2063	C3orf18	chr3:50570546-50570487	down	0.0000
LOC51066	chr3:8636402-8636343	up	4.4570	SORD	chr15:43153459-43153517	up	2.2364	HEMK1	chr3:50597133-50597192	down	4.8073
CGGBP1	chr3:88187380-88187321	down	2.5702	THC2372273	chr15:46958182-46958123	down	1.2063	CISH	chr3:50619086-50619027	down	0.3294
PROS1	chr3:95094644-95094585	down	1.1187	FGF7	chr15:47564872-47564931	down	1.2063	SRISNF2L	chr3:51672408-51672467	down	1.5008
CR602878	chr3:9515200-9515141	up	0.9254	AL122040	chr15:47735286-47735345	down	3.1237	THC2404251	chr3:51828505-51828564	up	2.2364
DHFRL1	chr3:95259894-95259835	down	2.2352	AP4E1	chr15:49082749-49082808	up	2.6542	IQCF1	chr3:51904008-51903949	up	4.8073
CAMK1	chr3:9777404-9777345	down	0.9254	AF007131	chr15:50284956-50285015	down	4.2531	IQCF1	chr3:51904008-51903949	up	3.6893
OGG1	chr3:9783037-9783096	up	5.0214	C15orf15	chr15:53261520-53261461	down	2.6542	MGC15429	chr3:51977999-51977940	down	0.9216
TADA3L	chr3:9800795-9800736	down	1.8938	CCPG1	chr15:53435787-53435728	down	2.2364	ENST00000295399	chr3:5204382-5204323	up	3.6893
TTLL3	chr3:9852427-9852486	down	3.9542	DYX1C1	chr15:53510088-53510029	down	3.1237	CN418636	chr3:52307992-52307933	up	2.2364
ST3GAL6	chr3:99993428-99993487	down	4.4570	THC2359128	chr15:55635700-55635641	down	2.2364	STAB1	chr3:52514815-52514975	up	0.9216
A_24_P926606	chr4:004059804-004059863	up	1.5720	FAM63B	chr15:56936450-56936509	down	2.6542	GLT8D1	chr3:52703884-52703825	down	0.4481
A_24_P110201	chr4:009433411-009433472	up	0.3931	ANXA2	chr15:58426939-58426880	down	4.8073	NEK4	chr3:52719913-52719854	down	0.6084
A_32_P108748	chr4:015359368-015359309	up	1.5720	THC2440409	chr15:58939326-58939267	down	2.2364	AF116713	chr3:52793519-52793460	up	3.6893
A_24_P418744	chr4:025184072-025184131	down	0.7546	THC2445005	chr15:59008513-59008454	down	3.1237	LOC285398	chr3:53097629-53097570	up	3.6893
BX280053	chr4:057037717-057037658	up	3.4590	THC2381954	chr15:59179736-59179728	down	2.2364	AK025344	chr3:53292721-53292662	down	0.1872
AW137713	chr4:074684551-074683352	down	1.3523	BE644757	chr15:59255749-59255690	down	4.8073	DCP1A	chr3:53296487-53296428	down	0.6084
A_32_P11425	chr4:078227582-078227641	up	4.4570	TPM1	chr15:61151086-61151145	down	1.5008	THC2320570	chr3:53703482-53703423	up	1.7966
BM981574	chr4:100158237-100158296	down	2.2352	RPS27L	chr15:61234978-61234919	down	0.2839	AF088004	chr3:53822711-53822652	down	1.7966
AW298233	chr4:100158826-100158885	down	1.8938	C15orf20	chr15:62901642-62901583	up	4.8073	IL17RB	chr3:53874632-53874691	down	0.0000
EIF4E	chr4:100163381-100163322	up	1.8938	LOC348094	chr15:63011706-63011765	down	3.6893	ACTR8	chr3:53879154-53879095	down	0.2839
C4orf17	chr4:100820356-100820415	up	1.5720	RASL12	chr15:63133347-63133288	down	4.8073	LOC285331	chr3:56628404-56628463	down	0.0000
MTP	chr4:100899555-100901059	down	0.7546	SMAD3	chr15:65270577-65270637	down	4.2531	RAP140	chr3:56629690-56629631	down	0.0000
AF305816	chr4:101157533-101157474	down	2.2352	CLN6	chr15:66287062-66287003	up	3.1237	SPATA12	chr3:57083673-57083732	up	0.9216
DNAJB14	chr4:101178020-101177961	up	3.9542	BC064969	chr15:66858153-66858094	down	1.7966	THC2280837	chr3:57207229-57207170	down	3.6893
AU137951	chr4:101226585-101226644	down	4.4570	LARP6	chr15:68911025-68910966	down	2.6542	ASB14	chr3:57285702-57285643	up	4.8073
THC2289027	chr4:103838851-103838910	up	2.5702	ADPGK	chr15:70831299-70831240	up	2.6542	SLMAP	chr3:57889844-57889903	down	0.0000
CR603201	chr4:104072857-104072798	down	1.8938	CYP1A2	chr15:72830677-72831191	up	3.6893	AK098160	chr3:57978754-57978813	up	1.5008
LOC133308	chr4:104322074-104310528	down	2.9929	LMAN1L	chr15:72901272-72902072	up	1.5008	PXK	chr3:58386691-58386750	down	0.0000
TACR3	chr4:104935096-104935037	up	2.9929	RNUT1	chr15:73677562-73677503	down	3.6893	KCTD6	chr3:58462774-58462833	down	0.3664
PHF22	chr4:106965454-106962021	down	4.4570	FBXO22	chr15:74012906-74012965	down	0.4481	A_23_P109677	chr3:60651368-60651309	up	1.2063
FLJ13273	chr4:107124636-107124695	up	2.9929	ARNT2	chr15:78677105-78677164	down	1.2063	FHIT	chr3:61212077-61212018	down	3.1237
FLJ13273	chr4:107124636-107124695	up	2.5702	C15orf26	chr15:79228288-79228347	down	0.2839	FHIT	chr3:61212077-61212018	up	0.9216
THC2338090	chr4:107627602-107627661	down	0.9254	IL16	chr15:79391995-79392054	down	0.6084	SLC25A26	chr3:66396456-66479499	down	3.6893
A_24_P417996	chr4:108482656-108482595	up	4.4570	MGC29937	chr15:81468345-81465431	down	1.2063	MITF	chr3:70099959-70100018	down	1.5008
LEF1	chr4:109454925-109454984	down	3.4590	BNC1	chr15:81716023-81715964	down	3.6893	PDZRN3	chr3:73514802-73514743	down	2.6542
RPL34	chr4:109900889-109900948	down	0.7546	WDR73	chr15:82987453-82987394	down	4.2531	ENST00000263665	chr3:74396302-74396243	up	4.2531
DC2	chr4:109936320-109936379	up	0.7546	DET1	chr15:86856861-86856802	down	3.1237	ENST00000331736	chr3:75488930-75488871	up	0.9216
HS3ST1	chr4:11076998-11076939	up	1.8938	IDH2	chr15:88431710-88431476	up	3.1237	ENST00000358162	chr3:75730943-75730884	up	3.6893
IF	chr4:111028319-111028260	down	5.0214	SEMA4B	chr15:88572536-88572595	up	1.5008	GRM7	chr3:7696812-7696871	up	1.2063
EGF	chr4:111290293-111290352	up	0.1916	BC031320	chr15:91242058-91242117	down	0.9216	BX106126	chr3:80892982-80892923	up	1.7966
AK026192	chr4:111325089-111325030	down	1.8938	AK026984	chr15:92828118-92828177	down	2.6542	VGL-3	chr3:87069908-87069849	down	1.2063
PITX2	chr4:111896336-111896277	down	5.0214	AK000872	chr15:94613099-94613040	down	3.6893	CGGBP1	chr3:88184515-88184456	down	0.6550
LOC91431	chr4:113818449-113818390	down	2.5702	AK000872	chr15:94613099-94613040	down	4.8073	EPHA3	chr3:89531777-89531836	up	1.7966
HDCMA18P	chr4:113925430-113925608	down	0.3931	THC2375798	chr15:94739161-94739220	down	3.6893	AF086321	chr3:9189452-9189393	up	2.2364
HDCMA18P	chr4:113925430-113925608	down	0.3931	LOC400464	chr15:98165788-98165847	down	4.2531	THC2291074	chr3:9273518-9273577	up	0.6550
ANK2	chr4:114660550-114660609	up	1.3523	CHSY1	chr15:99533645-99533586	down	0.1872	AK093640	chr3:9407197-9407138	up	3.6893
CR740121	chr4:115613695-115613636	up	0.7546	TM2D3	chr15:99999794-99999735	down	3.1237	PROS1	chr3:95074688-95074647	down	0.2839
A_32_P885123	chr4:119472237-119472178	down	2.5702	A_24_P941540	chr16:000707836-000707777	up	0.9216	PROS1	chr3:95074688-95074647	down	4.2531
NDST3	chr4:119532316-119534366	up	1.3523	THC2430775	chr16:010530859-010530918	up	1.5008	ENST00000329044	chr3:99188455-99188396	up	0.9216
THC2343551	chr4:119993931-119993990	down	0.7546	THC2283658	chr16:019030009-019029950	down	4.2531	IL17RE	chr3:9932731-9932790	up	1.2063
SEC24D	chr4:120008695-120008636	up	1.5720	XPO6	chr16:028017610-028017551	up	2.6542	AK124166	chr4:000124782-000124841	up	2.2364
MYOZ2	chr4:120466046-120466105	up	1.8938	A_23_P15226	chr16:031050682-031050632	up	4.8073	BF511884	chr4:000247908-000247967	up	0.9216
USP53	chr4:120572859-120572918	up	5.0214	A_24_P846755	chr16:034193713-034193772	up	3.6893	A_24_P743424	chr4:003457434-003457375	up	2.6542
LOC401152	chr4:120576921-120576862	up	0.9254	A_23_P77389	chr16:049324447-049324506	up	4.2531	NP111687	chr4:003523179-003523116	up	3.6893
PDE5A	chr4:120905950-120886039	up	0.3931	A_24_P203984	chr16:051526265-051526332	up	1.2063	A_24_P358538	chr4:003544235-003544294	up	3.6893
TNIP3	chr4:122411244-122411185	up	3.4590	A_24_P306921	chr16:074300671-074300612	down	2.6542	A_24_P298604	chr4:009241561-009241622	down	0.4481
MGC21675	chr4:1235651-1235710	down	0.6172	AF264629	chr16:079665945-079665886	down	4.2531	A_24_P323805	chr4:043253127-043253064	up	0.9216
Tenr	chr4:123708438-123708497	up	2.9929	A_32_P202621	chr16:087079898-087079848	up	3.6893	A_24_P148263	chr4:049330331-049330390	up	1.5008
IL2	chr4:123730563-123730504	up	2.5702	THC2376764	chr16:10940263-10940204	down	1.5008	LOC375010	chr4:049331463-049331404	down	0.1872
IL21	chr4:123894486-123891674	up	0.9254	TNP2	chr16:11269344-11269285	up	0.9216	LOC375010	chr4:049331463-049331404	down	1.5008
BG527520	chr4:124009351-124009292	down	3.9542	AK025430	chr16:11745800-11745859	down	0.9216	LOC375010	chr4:049331463-049331404	down	0.3664
BX350430	chr4:129549223-129549282	down	0.7546	ZC3H7A	chr16:11752453-11752394	up	3.6893	AA599881	chr4:055003543-055003484	down	0.0000
PHF17	chr4:130142267-130142326	down	0.0000	ENST00000241813	chr16:11967689-11967630	down	0.9216	LOC391655	chr4:057417464-057417523	down	0.6084
FAM44A	chr4:13282958-13282899	down	1.3523	TPSG1	chr16:1211740-1211681	up	1.5008	A_24_P767901	chr4:075317268-075317209	down	1.5008
BC043603	chr4:13303548-13303489	down	0.1129	THC2374512	chr16:13953547-13953606	down	3.6893	A_32_P4882	chr4:075547893-075547952	up	3.1237
BX648831	chr4:135475322-135475263	up	0.5036	NOMO1	chr16:14885802-14888139	up	0.9216	A_24_P919403	chr4:080166158-080166099	up	0.9216
A_24_P941070	chr4:140694147-140694206	up	0.3931	KIAA0251	chr16:15038715-15038774	up	4.2531	THC2329174	chr4:081156362-081156421	up	3.6893
KIAA0882	chr4:141900205-141900146	down	0.3931	NTAN1	chr16:15039434-15039375	down	4.8073	THC2442833	chr4:090146367-090146308	up	0.9216
LOC441046	chr4:144839748-144839807	down	1.5720	LOC94431	chr16:15072518-15071593	up	4.2531	EIF4E	chr4:100159375-100159316	up	3.1237
GYPB	chr4:145278174-145276339	down	1.1187	LOC94431	chr16:15072518-15071593	up	3.6893	ADH4	chr4:100402728-100402669	down	1.2063
GYPB	chr4:145278174-145276339	down	0.5036	MYH11	chr16:15705469-15705410	down	4.8073	FGFRL1	chr4:1008559-1008618	up	3.6893
GYPA	chr4:145388727-145388668	down	3.4590	MRPS34	chr16:1761973-1761914	up	3.1237	DAPP1	chr4:101147632-101147691	up	3.6893
CR620567	chr4:145922442-145922383	down	1.8938	TRAF7	chr16:2165915-2166069	up	1.7966	H2AFZ	chr4:101226445-101226418	up	0.3294
AK124396	chr4:146023841-146023900	down	0.2593	GGA2	chr16:23387798-23387739	up	1.2063	H2AFZ	chr4:101226445-101226418	up	0.0000
HSHIN1	chr4:146416840-146416781	up	1.3523	ATP6V0C	chr16:2509657-2509716	up	0.9216	H2AFZ	chr4:101226445-101226418	up	0.0000
BC035666	chr4:146759851-146759792	up	3.4590	ATP6V0C	chr16:2509657-2509716	up	2.2364	BX104493	chr4:103697028-103696969	up	1.2063
SMAD1	chr4:146837824-146837883	up	2.9929	GTF3C1	chr16:27381269-27381210	up	1.7966	FLJ20032	chr4:106514467-106514526	up	2.2364
SMAD1	chr4:146837824-146837883	up	2.9929	CLN3	chr16:28406345-28406286	up	0.9216	PAPSS1	chr4:108910497-108910438	up	2.2364
AK131430	chr4:147039233-147039174	up	1.5720	CLN3	chr16:28406345-28406286	up	1.2063	CYP2U1	chr4:109230635-109230694	down	3.1237
A_24_P464701	chr4:148282911-148282852	up	1.1187	CLN3	chr16:28406345-28406286	up	1.2063	LEF1	chr4:109326409-109326350	down	0.4481
EDNRA	chr4:148814688-148814747	up	3.4590	EIF3S8	chr16:28654358-28654417	up	2.2364	LEF1	chr4:109326409-109326350	down	0.3294
TMEM34	chr4:148913863-148913922	down	3.4590	ATXN2L	chr16:28755938-28755997	up	4.2531	RPL34	chr4:109900773-109900912	down	1.7966
TMEM34	chr4:148913863-148913922	down	0.3931	LOC114984	chr16:2889288-2889347	down	3.6893	RPL34	chr4:109900773-109900912	down	0.9216
LOC441047	chr4:152306127-152306188	up	0.5036	THC2441840	chr16:29035276-29035335	up	4.2531	RPL34	chr4:109900773-109900912	down	3.1237
CV416790	chr4:152377955-152378014	up	3.9542	MAZ	chr16:29729134-29729193	up	2.6542	RPL34	chr4:109900773-109900912	down	1.7966
RPS3A	chr4:152381759-152381818	down	3.4590	MVP	chr16:29766743-29766802	up	4.2531	RPL34	chr4:109900773-109900912	down	4.2531
PET112L	chr4:152951539-152950021	down	0.6172	MAPK3	chr16:30035797-30035738	up	2.2364	THC2313533	chr4:110087612-110087553	down	0.6550
A_32_P160254	chr4:153814441-153814500	up	2.9929	TBC1D10B	chr16:30275997-30275938	up	1.5008	BC009800	chr4:110709120-110709061	up	1.5008
TRIM2	chr4:154614970-154615029	up	4.4570	SEPHS2	chr16:30363034-30362975	up	0.9216	CASP6	chr4:110968308-110968249	up	3.6893
FGA	chr4:155864912-155864853	down	1.3523	ITGAL	chr16:30440730-30440790	up	3.6893	A_24_P706752	chr4:110989040-110988981	down	2.2364
FGFBP1	chr4:15613660-15613601	up	1.1187	MGC3771	chr16:3100524-3100465	down	4.2531	THC2408277	chr4:11109058-11109117	up	0.9216
GUCY1A3	chr4:157000933-157008829	up	1.8938	ITGAD	chr16:31345069-31345128	up	1.5008	ELOVL6	chr4:111328834-111328775	up	1.7966
A_32_P225328	chr4:158041188-158041247	up	3.4590	VN1R3	chr16:31727169-31727110	up	1.5008	FLJ39370	chr4:113465555-113465614	down	0.3294
KIAA1450	chr4:160183987-160184046	up	0.1916	TP53TG3	chr16:32592456-32592397	down	3.1237	FLJ39370	chr4:113465555-113465614	down	2.2364
ANP32C	chr4:165476313-165476254	down	3.9542	ENST00000356012	chr16:32766740-32766799	up	2.2364	CD048206	chr4:113925669-113925610	down	1.7966
KLHL2	chr4:166601463-166601522	up	3.9542	CORO7	chr16:4344835-4344776	up	2.6542	CD048206	chr4:113925669-113925610	down	2.2364
A_32_P20717	chr4:166683180-166683121	down	0.0000	VPS35	chr16:45253149-45252024	up	3.6893	UGT8	chr4:115947185-115947244	up	3.6893
A_24_P418590	chr4:166826414-166826355	down	0.0000	LONP	chr16:46943111-46943170	up	3.6893	SEC24D	chr4:120002200-120002141	up	3.6893
A_32_P128952	chr4:168029229-168029170	up	2.2352	MGC45438	chr16:5037934-5034837	down	2.2364	AK098126	chr4:120474253-120474194	down	1.7966
LOC92305	chr4:1685003-1684944	down	0.2593	CHD9	chr16:51916074-51916133	down	4.2531	AL110237	chr4:120759311-120759370	up	1.2063
THC2377644	chr4:170915508-170915449	up	5.0214	SOLH	chr16:529804-529863	down	3.1237	AF085995	chr4:120791160-120791219	down	3.6893
FLJ20534	chr4:171027743-171027684	down	1.8938	MT3	chr16:55182434-55182492	up	2.2364	MAD2L1	chr4:121339008-121338949	up	1.5008
MFAP3L	chr4:171287016-171286957	up	2.5702	MT1E	chr16:55218354-55218413	down	3.6893	FLJ30834	chr4:123037903-123037844	up	0.9216
MED28	chr4:17302357-17302416	down	1.1187	MT1K	chr16:55225311-55225370	down	0.6550	NUDT6	chr4:124171822-124171763	down	0.0000
A_32_P188404	chr4:174669410-174669351	up	1.8938	NOD27	chr16:55672561-55672965	up	4.2531	THC2279734	chr4:125989608-125989549	up	3.6893
FLJ20280	chr4:17481466-17481407	up	0.1916	CCL22	chr16:55956739-55956798	up	3.1237	MGC33302	chr4:129200696-129200637	up	1.5008
BQ323779	chr4:175813957-175817882	up	2.2352	CIAPIN1	chr16:56020201-56020142	up	0.9216	PHF17	chr4:130151392-130151451	down	0.0000
ADAM29	chr4:176273238-176273297	up	1.5720	C16orf49	chr16:56052249-56052308	up	4.2531	PHF17	chr4:130151392-130151451	down	3.6893
WDR17	chr4:177478861-177478920	down	1.8938	FLJ13912	chr16:56996074-56996133	up	2.6542	RAB28	chr4:13054487-13047849	down	0.4481
NEIL3	chr4:178658636-178658695	down	3.4590	CNOT1	chr16:57135145-57135086	up	3.1237	LOC391701	chr4:138727070-138727129	down	0.6084
DCTD	chr4:184189360-184187748	down	0.6172	FLJ10815	chr16:57268812-57268753	up	3.1237	NARG1	chr4:140666717-140666776	up	2.6542
DCTD	chr4:184189360-184187748	down	3.4590	AK057513	chr16:57699862-57699921	down	1.7966	RAB33B	chr4:140754517-140754576	down	0.0000
FLJ30277	chr4:184393443-184393384	up	1.1187	LOC388284	chr16:66259893-66259952	down	3.6893	RAB33B	chr4:140754517-140754576	down	0.0000
CLDN22	chr4:184615720-184615661	up	3.9542	CTRL	chr16:66521918-66521859	up	4.8073	A_32_P18493	chr4:141645229-141645170	down	0.4481
FLJ12716	chr4:185009557-185009616	down	2.9929	WDR24	chr16:675261-675122	up	1.2063	A_24_P119165	chr4:141645551-141645492	down	3.6893
FLJ12716	chr4:185009557-185009616	down	0.9254	SNTB2	chr16:67892316-67892375	down	3.6893	L12052	chr4:141816256-141816197	up	3.6893
STOX2	chr4:185313579-185313638	up	1.5720	LOC283970	chr16:68625707-68625648	up	4.2531	AK124399	chr4:142603617-142603558	up	2.2364
MGC24125	chr4:185646314-185646255	up	0.6172	SF3B3	chr16:69163549-69163608	up	3.1237	IL15	chr4:143012036-143012095	up	4.8073
IRF2	chr4:185684467-185684408	down	1.8938	HYDIN	chr16:69658483-69658424	down	3.6893	A_24_P920712	chr4:143572571-143572630	up	0.9216
A_32_P220897	chr4:185771871-185771930	up	2.2352	ZNF19	chr16:70066863-70066804	down	3.1237	GAB1	chr4:144614382-144614323	up	2.2364
FLJ33167	chr4:185987846-185987989	down	1.3523	AP1G1	chr16:70322711-70322652	up	4.8073	THC2319766	chr4:144654883-144654942	up	3.6893
AK095895	chr4:187485615-187485556	up	3.9542	KIAA0174	chr16:70519265-70519324	up	4.2531	THC2342908	chr4:144856339-144856280	up	3.6893
MTNR1A	chr4:187830366-187830308	up	2.9929	MON1B	chr16:75783028-75784904	up	4.2531	GYPA	chr4:145390048-145389989	down	3.1237
ZFP42	chr4:189301112-189301171	up	3.9542	WWOX	chr16:76701199-76706398	down	4.8073	HHIP	chr4:146016534-146016593	down	0.6084
LOC152663	chr4:189646204-189646145	down	3.9542	A2BP1	chr16:7700750-7700809	down	1.2063	POU4F2	chr4:147920352-147920411	up	1.7966
THC2280106	chr4:191235648-191235589	down	1.8938	AF116601	chr16:77142717-77142658	down	0.0000	LOC90826	chr4:148917826-148917767	up	2.6542
FRG2	chr4:191321196-191321137	up	2.9929	RPUSD1	chr16:775324-775265	up	4.2531	RPS3A	chr4:152381691-152381750	down	3.6893
ENST00000358567	chr4:191385261-191385322	up	0.9254	GAN	chr16:79970901-79970960	up	1.5008	RPS3A	chr4:152381691-152381750	down	3.1237
ENST00000358567	chr4:191385261-191385322	up	1.3523	TAF1C	chr16:82770215-82770156	up	0.9216	THC2391820	chr4:152381744-152381685	down	0.3294
FLJ37478	chr4:2034800-2034859	down	0.5036	KIAA1609	chr16:83070805-83070746	up	3.1237	BQ015409	chr4:152383347-152383288	down	0.1872
THC2283340	chr4:2196751-2196692	down	4.4570	IRF8	chr16:84512492-84512551	up	2.2364	SH3D19	chr4:152399263-152399204	down	0.9216
C4orf15	chr4:2200909-2200850	down	0.9254	JPH3	chr16:86195690-86195749	down	0.4481	A_24_P919567	chr4:152464480-152464421	down	1.5008
GPR125	chr4:22066152-22066093	down	1.1187	KLHDC4	chr16:86318027-86317968	up	1.7966	KIAA1345	chr4:15277511-15277570	down	2.6542
ZFYVE28	chr4:2238715-2238656	down	2.9929	BANP	chr16:86667865-86667924	up	4.8073	KIAA1345	chr4:15277511-15277570	down	0.1872
GBA3	chr4:22497359-22497418	up	0.6172	GALNS	chr16:87411930-87408390	up	1.2063	LOC389232	chr4:153247965-153248024	up	0.9216
PPARGC1A	chr4:23470265-23470206	down	4.4570	AK027082	chr16:87524207-87524266	up	2.6542	LOC389233	chr4:153563701-153563642	up	3.6893
BC028359	chr4:238597-238656	down	0.9254	FLJ36701	chr16:87754339-87754398	up	4.2531	AK124651	chr4:15364218-15364277	down	3.6893
THC2359588	chr4:24059159-24059147	up	0.9254	THC2280176	chr16:88093132-88093191	down	4.2531	LOC391706	chr4:153830138-153830079	down	0.6084
THC2377294	chr4:24481643-24481584	up	3.4590	PCOLN3	chr16:88238631-88238572	up	1.7966	TLR2	chr4:154984011-154984070	up	1.2063
AK023472	chr4:24484179-24484120	up	1.8938	TUBB3	chr16:88529436-88529495	up	1.5008	THC2408099	chr4:154989121-154989180	up	1.2063
SLA/LP	chr4:24805181-24803643	up	2.2352	BC014971	chr16:88690155-88690214	up	1.7966	DCHS2	chr4:155513614-155513555	up	2.6542
PI4K2B	chr4:24956256-24956315	up	0.1916	ENST00000305922	chr16:994213-994272	down	2.6542	FGG	chr4:155883729-155883670	up	1.5008
RBPSUH	chr4:26108955-26109014	down	2.9929	A_32_P121674	chr17:002562821-002562880	down	3.6893	LRAT	chr4:156027824-156027883	up	0.9216
BX100535	chr4:26537793-26537734	up	4.4570	A_24_P935608	chr17:035351265-035351324	down	0.2839	A_24_P585659	chr4:156486137-156486196	up	1.5008
SH3BP2	chr4:2871099-2871735	up	1.8938	A_32_P51688	chr17:055809089-055809030	up	3.6893	TDO2	chr4:157196193-157196926	up	0.0000
C4orf9	chr4:2986331-2986272	up	1.1187	A_23_P207143	chr17:059138494-059138435	up	2.2364	FLJ11155	chr4:159532626-159532685	up	4.2531
CENTD1	chr4:35890726-35890667	up	3.4590	THC2364469	chr17:10559955-10559896	down	0.9216	ENST00000343542	chr4:159931167-159931226	up	2.2364
THC2375651	chr4:38616389-38616330	up	0.6172	PMP22	chr17:15073992-15073933	down	0.1872	FLJ25371	chr4:160186113-160186172	up	3.1237
TLR1	chr4:38620638-38620579	up	3.9542	CDRT1	chr17:15432830-15432771	up	4.8073	A_32_P149806	chr4:160383555-160383496	up	1.5008
LOC92689	chr4:38769427-38769486	down	2.2352	UBB	chr17:16226418-16226477	up	0.9216	LOC92345	chr4:164427109-164424574	up	0.9216
WDR19	chr4:39094281-39097219	down	1.5720	ENST00000322533	chr17:16663350-16663291	down	2.6542	LOC92345	chr4:164427109-164424574	up	1.7966
WDR19	chr4:39094281-39097219	down	4.4570	ENST00000311208	chr17:16686122-16686063	down	2.2364	NPY1R	chr4:164603040-164602981	down	0.0000
RFC1	chr4:39135703-39135644	up	0.7546	ENST00000311208	chr17:16686122-16686063	down	1.7966	AK091335	chr4:164804169-164804110	up	1.7966
LOC152831	chr4:39275497-39275556	down	4.4570	SMCR5	chr17:17621729-17621670	up	4.8073	AF007136	chr4:164949776-164949717	up	3.1237
LOC152831	chr4:39275497-39275556	down	2.5702	LLGL1	chr17:18085941-18086000	down	3.1237	FLJ38482	chr4:166358204-166358145	up	2.2364
RPL9	chr4:39280592-39279072	down	4.4570	BC047230	chr17:183087-183146	down	4.2531	SC4MOL	chr4:166620795-166620854	up	1.5008
SCC-112	chr4:39648604-39648545	up	4.4570	LOC147158	chr17:18338482-18338541	up	4.2531	TLL1	chr4:167381690-167381749	up	3.1237
BC018885	chr4:39659678-39659619	up	2.2352	ENST00000323509	chr17:20346806-20346747	down	1.2063	SPOCK3	chr4:168033480-168033421	up	3.6893
LOC344967	chr4:39867880-39867821	down	0.6172	MEIS4	chr17:20435945-20436004	down	3.6893	THC2439736	chr4:171323867-171323926	up	1.5008
N4BP2	chr4:39978765-39978824	up	0.6172	AA131571	chr17:22589073-22589132	up	3.6893	AK095167	chr4:17162227-17162168	down	1.2063
FLJ20273	chr4:40269081-40269022	up	5.0214	KIAA0100	chr17:23966120-23966061	up	3.6893	QDPR	chr4:17164633-17164574	down	3.1237
ENST00000310617	chr4:409931-409872	down	0.1129	TRAF4	chr17:24100665-24100724	up	4.2531	CR617018	chr4:17303221-17303280	down	1.7966
KIAA1102	chr4:41535272-41540106	up	2.9929	KIAA0664	chr17:2540241-2540182	down	3.1237	A_32_P98162	chr4:174627844-174627903	down	0.1872
TMEM33	chr4:41797189-41797248	up	3.4590	LOC440421	chr17:25920023-25919964	down	0.3294	MLR1	chr4:17519686-17519627	down	2.2364
THC2272363	chr4:41800709-41800768	up	1.5720	RNF135	chr17:26335831-26335890	up	1.7966	ENST00000296519	chr4:175615756-175615815	down	0.3664
FLJ13220	chr4:44540375-44541533	down	4.4570	RNF135	chr17:26335831-26335890	up	1.2063	HPGD	chr4:175804605-175791475	up	3.6893
THC2439900	chr4:44545045-44544986	down	4.4570	LOC400566	chr17:264544-264603	down	2.6542	SPATA4	chr4:177481112-177481053	down	0.0000
GNPDA2	chr4:44545365-44545306	down	5.0214	RAB11FIP4	chr17:26874713-26875053	up	2.6542	ENST00000317596	chr4:185637777-185637718	up	3.1237
STX18	chr4:4577274-4577050	down	0.7546	PSMD11	chr17:27831300-27831650	up	3.6893	CASP3	chr4:185924229-185924170	up	1.5008
STX18	chr4:4577274-4577050	down	2.9929	DKFZP564K1964	chr17:28292541-28292600	down	3.1237	ACSL1	chr4:186051894-186051881	up	2.6542
GABRB1	chr4:47269026-47269085	down	3.9542	CCL1	chr17:29711781-29711722	up	3.1237	AK024878	chr4:186456167-186456108	down	0.3294
BC041979	chr4:47281050-47281109	down	1.1187	FLJ22578	chr17:32039282-32039341	up	2.6542	FLJ11200	chr4:186699890-186699831	down	0.1872
CORIN	chr4:47437301-47437242	up	1.8938	AATF	chr17:32463036-32463095	up	2.2364	THC2288775	chr4:187770751-187770810	up	2.2364
CNGA1	chr4:47779583-47779524	up	3.9542	ACACA	chr17:32520044-32518487	up	0.6550	LOC442123	chr4:190786923-190786864	up	1.7966
SLC10A4	chr4:48331901-48331960	down	0.7546	SOCS7	chr17:33805646-33805705	up	2.6542	FRG1	chr4:191258210-191259429	down	0.6084
ZAR1	chr4:48337127-48337186	up	3.4590	MLLT6	chr17:34139201-34139260	up	3.1237	DUX4	chr4:191378682-191378740	up	2.2364
KIAA0826	chr4:48341529-48341470	down	1.5720	LASP1	chr17:34330990-34331049	up	3.6893	LOC401115	chr4:2011775-2012870	up	2.2364
MSX1	chr4:4982695-4982754	down	3.4590	CSF3	chr17:35427236-35427295	up	3.1237	KCNIP4	chr4:20407962-20407903	up	1.2063
SPATA18	chr4:52792029-52792088	up	0.5036	THRAP4	chr17:35431822-35431763	down	3.1237	AK054756	chr4:21148071-21148012	up	0.9216
SPATA18	chr4:52792029-52792088	up	3.4590	NR1D1	chr17:35504784-35504725	up	4.2531	THC2386398	chr4:22718832-22718891	up	1.5008
THC2405057	chr4:53368355-53368414	down	3.9542	WIRE	chr17:35688485-35688544	up	4.2531	AI457687	chr4:24205855-24205914	up	2.2364
THC2269172	chr4:53420253-53420312	up	0.5036	KRTAP3-2	chr17:36409288-36409229	up	2.6542	DHX15	chr4:24207613-24207554	up	2.2364
FIP1L1	chr4:54098132-54098191	down	0.6172	KRTAP4-4	chr17:36569734-36569675	up	4.2531	ZCCHC4	chr4:25047820-25047879	down	0.1872
LNX	chr4:54166840-54166781	up	2.2352	HSA277841	chr17:3672709-3672650	up	2.2364	SLC34A2	chr4:25352286-25352437	up	2.2364
CHIC2	chr4:54717219-54717160	up	5.0214	KRT14	chr17:36993133-36993074	down	4.2531	CCKAR	chr4:26159309-26159287	up	3.6893
PDGFRA	chr4:54971381-54971440	up	3.4590	KRT17	chr17:37030561-37030502	down	2.6542	TBC1D19	chr4:26432851-26432910	down	0.3664
THC2279497	chr4:56160306-56160365	up	0.9254	HAP1	chr17:37132425-37132418	up	2.6542	SH3BP2	chr4:2876762-2876821	up	1.7966
SEC3L1	chr4:56609464-56609523	down	1.8938	ACLY	chr17:37277582-37277522	down	3.1237	ADD1	chr4:2923349-2932754	up	3.6893
THC2401893	chr4:57063333-57063392	down	4.4570	KCNH4	chr17:37565302-37562631	down	3.6893	THC2374431	chr4:3004669-3004610	up	1.5008
PPAT	chr4:57102496-57102437	up	0.1129	LOC162427	chr17:37987739-37987680	up	4.8073	FLJ33718	chr4:3533115-3533174	down	0.4481
PAICS	chr4:57166809-57166750	down	0.9254	IFI35	chr17:38418648-38418707	up	3.1237	AK023737	chr4:35972070-35972011	down	1.5008
HOP	chr4:57355430-57355371	up	3.4590	SOST	chr17:39187553-39187494	up	4.2531	RYR3	chr4:37283950-37283891	down	0.2839
IGFBP7	chr4:57738410-57738351	down	3.4590	FLJ30656	chr17:39468984-39468925	down	3.1237	RYR3	chr4:37283950-37283891	up	2.6542
FLJ22269	chr4:665759-665700	up	5.0214	DKFZp762C2414	chr17:39609557-39609498	up	1.5008	TLR6	chr4:38651539-38651480	up	1.5008
CENPC1	chr4:68169448-68169389	down	0.9254	MGC3123	chr17:39622018-39622077	up	1.7966	THC2403056	chr4:38950316-38950375	down	3.6893
CENPC1	chr4:68169448-68169389	down	1.5720	GFAP	chr17:40338589-40338530	down	0.6550	AV757313	chr4:39278309-39278298	down	0.9216
MRFAP1L1	chr4:6827926-6827867	down	1.1187	FLJ10979	chr17:403443-403384	down	1.2063	THC2366887	chr4:39280714-39281820	down	0.1872
AK094969	chr4:68357667-68357608	up	0.9254	FLJ22955	chr17:40456385-40456326	down	3.1237	THC2366887	chr4:39280714-39281820	down	0.3294
FLJ10808	chr4:68358397-68357669	up	1.5720	PLEKHM1	chr17:40886897-40886838	up	4.2531	LIAS	chr4:39301333-39301392	down	4.8073
TMPRSS11E	chr4:69172040-69172099	up	1.3523	BC088374	chr17:40952348-40952289	up	2.2364	CR620977	chr4:39991893-39991952	down	0.9216
SULT1E1	chr4:70888554-70888495	up	3.9542	ENST00000325371	chr17:41327809-41277286	up	3.6893	ATP8A1	chr4:42255775-42255716	up	1.7966
CSN1S1	chr4:70991362-70991421	up	4.4570	BC020847	chr17:41629713-41629772	down	4.2531	OTOP1	chr4:4317336-4317277	up	4.2531
SMR3A	chr4:71413311-71413370	up	0.9254	LOC51326	chr17:41949548-41949489	up	3.1237	BE926212	chr4:43231248-43231307	up	1.5008
AMBN	chr4:71653230-71653289	up	1.1187	AK057167	chr17:42483736-42483677	down	3.6893	THC2287125	chr4:43859885-43859944	down	0.9216
MGC21874	chr4:7176990-7177049	down	5.0214	MYL4	chr17:42654813-42655879	down	2.6542	ZNF509	chr4:4441507-4441566	down	4.2531
AW136683	chr4:71887177-71887236	up	3.4590	ITGB3	chr17:42723653-42723712	down	0.4481	YIPF7	chr4:44478943-44478884	up	2.6542
MOBKL1A	chr4:72218619-72218678	down	0.9254	COPZ2	chr17:43460837-43458782	down	2.2364	D4S234E	chr4:4537046-4537105	down	3.6893
SLC4A4	chr4:72797771-72797830	up	2.9929	NDP52	chr17:44295935-44295994	up	4.8073	GABRG1	chr4:45879113-45879054	up	3.1237
GC	chr4:72983287-72976916	up	2.2352	FLJ13855	chr17:44360406-44360465	up	2.2364	BC025734	chr4:4662172-4662231	up	1.7966
ANKRD17	chr4:74349481-74346651	up	1.1187	IMP-1	chr17:44487378-44487437	down	0.9216	AK124778	chr4:47275484-47275543	up	4.8073
AK022086	chr4:74482662-74482603	up	1.5720	PHB	chr17:44844077-44841814	up	3.6893	THC2308133	chr4:49085698-49085638	down	0.3664
ALB	chr4:74639355-74637464	down	2.5702	PHB	chr17:44844077-44841814	up	0.6550	ENST00000325055	chr4:49345288-49345229	down	2.2364
AFP	chr4:74680215-74680842	down	1.8938	PHB	chr17:44844077-44841814	up	1.2063	AA973155	chr4:52618242-52618183	up	2.2364
IL8	chr4:74974300-74974359	up	3.4590	EPN3	chr17:45975055-45975114	up	4.2531	USP46	chr4:53303617-53303558	up	1.5008
CXCL6	chr4:75068403-75068462	up	1.5720	SPAG9	chr17:46422858-46422222	up	3.6893	RASL11B	chr4:53573770-53573830	down	1.5008
PCGF3	chr4:753151-753210	down	3.4590	SPAG9	chr17:46422858-46422222	up	2.2364	LOC402176	chr4:54693993-54693934	down	0.1872
BTC	chr4:76033076-76033017	up	5.0214	NME1	chr17:46593608-46594122	up	0.9216	LOC402176	chr4:54693993-54693934	down	0.2839
BG288911	chr4:76461172-76461113	up	1.1187	MINK1	chr17:4740819-4740878	up	1.2063	A_24_P524588	chr4:548835-548776	up	1.2063
SDAD1	chr4:77228622-77228563	down	1.1187	CAMTA2	chr17:4813335-4813276	up	4.2531	THC2432677	chr4:56074236-56082002	up	1.5008
AK124936	chr4:77561996-77562055	down	0.5036	UNQ5783	chr17:5067388-5065326	up	4.2531	SRD5A2L	chr4:56077271-56077330	up	0.2839
AW089125	chr4:78328608-78328667	up	2.2352	THC2407230	chr17:52346808-52346867	up	2.2364	TPARL	chr4:56124978-56125037	up	2.2364
AFAP	chr4:7878697-7878638	up	1.8938	NALP1	chr17:5365670-5365611	up	1.7966	TPARL	chr4:56124978-56125037	up	2.2364
ENST00000264903	chr4:78997974-78997915	up	3.4590	MTMR4	chr17:53924907-53924178	up	3.6893	PPAT	chr4:57100970-57100911	up	3.6893
AK130099	chr4:79959863-79959922	up	2.9929	RAD51C	chr17:54127438-54127497	up	2.6542	PAICS	chr4:57168163-57168222	up	0.9216
BMP2K	chr4:80190188-80190247	up	3.9542	AF130062	chr17:55117715-55117656	down	1.5008	PAICS	chr4:57168163-57168222	up	2.6542
BMP2K	chr4:80190188-80190247	up	2.2352	BIT1	chr17:55129582-55129523	up	1.2063	SRP72	chr4:57198530-57198589	up	0.9216
PAQR3	chr4:80196744-80196685	up	0.2593	LOC51136	chr17:55395051-55394992	up	3.1237	U22680	chr4:57641975-57642034	down	4.2531
PRDM8	chr4:81478541-81478600	up	2.2352	TBX2	chr17:56841038-56841097	down	0.6084	BX091616	chr4:59556960-59556901	up	1.7966
GAK	chr4:834643-834584	down	2.5702	THRAP1	chr17:57383086-57383027	up	3.6893	BX095557	chr4:59681950-59681891	up	1.7966
THC2374684	chr4:83761804-83761745	down	4.4570	TLK2	chr17:57984802-57991121	up	4.2531	PDE6B	chr4:637409-637350	down	1.5008
PLAC8	chr4:84369167-84369108	down	2.2352	GK001	chr17:59187605-59187428	up	3.6893	PDE6B	chr4:637409-637350	up	3.6893
HEL308	chr4:84696451-84695165	down	1.5720	GK001	chr17:59187605-59187428	up	2.2364	PPP2R2C	chr4:6453518-6453459	up	1.7966
MRPS18C	chr4:84739361-84739508	down	2.5702	DDX42	chr17:59249724-59249783	up	3.6893	THC2438621	chr4:66292278-66292219	up	1.7966
FLJ35725	chr4:8595625-8595684	up	1.1187	HT008	chr17:59579211-59579152	up	1.7966	THC2350817	chr4:66365684-66365743	up	4.2531
WDFY3	chr4:86087373-86087314	up	3.4590	KIAA0523	chr17:5967784-5967843	up	4.8073	AK074776	chr4:6790594-6790535	down	1.5008
GPR78	chr4:8706861-8706920	up	3.4590	FLJ32065	chr17:60393469-60393410	up	1.5008	BC031013	chr4:68125980-68125921	down	0.1872
AF052141	chr4:87290716-87290657	up	5.0214	GNA13	chr17:60440524-60440465	up	3.1237	FLJ10808	chr4:68313608-68313549	up	4.2531
MAPK10	chr4:87295277-87295218	up	2.2352	CACNG4	chr17:62459577-62459636	up	3.1237	GNRHR	chr4:68435111-68435052	up	1.5008
CPZ	chr4:8734255-8738244	down	1.8938	PSMD12	chr17:62768780-62767588	up	3.6893	AF241539	chr4:69806346-69806287	up	1.2063
KLHL8	chr4:88441103-88441044	up	3.9542	DKFZP586L0724	chr17:63166119-63166178	up	4.2531	UGT2A1	chr4:70693585-70693526	up	1.2063
AA233733	chr4:88807386-88807445	up	0.9254	BC037328	chr17:65061085-65061144	down	3.6893	CSN2	chr4:71002055-71001996	up	2.6542
IBSP	chr4:89089060-89089716	up	5.0214	FBXO39	chr17:6631419-6631478	up	1.5008	THC2380120	chr4:7104126-7104067	up	2.2364
SPP1	chr4:89261099-89261158	up	3.4590	BC034818	chr17:67600890-67600949	down	0.6550	MUC7	chr4:71528514-71528573	up	4.8073
PPM1K	chr4:89554571-89554512	up	3.9542	FLJ14775	chr17:68717425-68717366	up	3.1237	AF130108	chr4:72239440-72239381	up	0.6550
THC2343897	chr4:90998260-90998319	up	1.5720	FLJ37300	chr17:69858855-69858914	down	0.3664	ALB	chr4:74651857-74651028	down	0.3294
THC2377128	chr4:91002564-91002505	down	1.3523	GPRC5C	chr17:69958035-69958094	up	3.1237	CXCL3	chr4:75268900-75268026	up	2.6542
GRID2	chr4:93582751-93582810	up	4.4570	CD300A	chr17:69989465-69989524	up	3.6893	EPGN	chr4:75543817-75543876	up	2.2364
GRID2	chr4:93582751-93582810	up	1.5720	CD300LB	chr17:70029675-70029616	up	4.2531	DKFZP564O0823	chr4:76294980-76295039	up	0.6550
SLC26A1	chr4:972140-972081	up	0.5036	CD300C	chr17:70052532-70052473	up	2.2364	FLJ23657	chr4:76846666-76846725	up	1.7966
IDUA	chr4:987640-987699	down	5.0214	CD300LE	chr17:70124908-70121765	up	4.2531	G3BP2	chr4:76925484-76925425	up	1.2063
LOC285458	chr4_random:255717-255045	down	1.8938	KCTD2	chr17:70572895-70572954	up	2.2364	VDP	chr4:77092081-77092140	up	0.9216
MGC39584	chr4_random:889977-889918	up	2.2352	PCNT1	chr17:70742467-70742837	up	3.1237	ASAHL	chr4:77199440-77199381	up	0.9216
A_24_P324588	chr5:000685477-000685418	up	4.4570	MRPS7	chr17:70770351-70770525	up	4.8073	CXCL10	chr4:77300172-77300113	up	1.2063
A_23_P30411	chr5:001122135-001122076	up	2.9929	AD023	chr17:70775801-70775561	up	4.8073	CXCL11	chr4:77312853-77312794	up	1.2063
A_24_P698698	chr5:017565106-017564988	up	1.8938	SLC25A19	chr17:70785898-70785839	up	2.6542	SCARB2	chr4:77439657-77439598	up	0.9216
U56433	chr5:056226249-056226308	up	0.9254	GRB2	chr17:70826516-70826457	up	3.1237	THC2406865	chr4:77591486-77591545	up	3.6893
A_32_P160615	chr5:069317288-069317347	up	2.2352	TSEN54	chr17:71032133-71032192	up	1.5008	BC029927	chr4:78164294-78164235	up	1.7966
A_32_P153410	chr5:074068544-074069935	up	2.5702	LLGL2	chr17:71080887-71080946	up	1.5008	MRPL1	chr4:79161761-79161819	down	2.2364
A_24_P75408	chr5:079683179-079683114	down	2.9929	HCNGP	chr17:71215265-71215324	up	2.6542	AI186481	chr4:79959911-79959852	up	0.9216
A_24_P93462	chr5:084881155-084881218	down	1.1187	H3F3B	chr17:71285477-71285418	up	1.5008	BG191459	chr4:80586895-80586954	up	3.6893
FLJ11292	chr5:086570427-086549904	up	1.5720	TRIM65	chr17:71398297-71398238	up	4.2531	LOC389199	chr4:8059104-8059163	up	2.2364
A_24_P911378	chr5:086712432-086712377	up	0.9254	AANAT	chr17:71976911-71976970	up	1.2063	A_32_P140262	chr4:81358447-81358506	up	0.9216
ENST00000331523	chr5:099360608-099360667	down	1.1187	FLJ36878	chr17:7281260-7281319	up	1.5008	RASGEF1B	chr4:82729590-82729531	up	1.7966
LOC285708	chr5:101972425-101972366	up	2.2352	AK027069	chr17:73013175-73013234	up	3.1237	AB014771	chr4:82747436-82747377	up	2.2364
AA563626	chr5:10332539-10332598	up	4.4570	SYNGR2	chr17:73680342-73680400	up	2.2364	PLAC8	chr4:84373021-84369256	down	0.6084
AF009267	chr5:10417447-10417506	up	0.7546	SYNGR2	chr17:73680342-73680400	up	0.6550	HPSE	chr4:84584562-84580569	up	0.9216
A_32_P11673	chr5:106856956-106856897	up	2.2352	EPR1	chr17:73731212-73731153	up	2.6542	HEL308	chr4:84731693-84731634	down	0.3294
BC018597	chr5:10710025-10710084	up	0.6172	SENP3	chr17:7409847-7409906	up	3.1237	FLJ13614	chr4:84739552-84739493	down	0.4481
FBXL17	chr5:107223222-107223163	down	3.4590	EIF4A1	chr17:7421113-7421172	up	1.5008	THC2313287	chr4:85771231-85771290	up	4.2531
BC011940	chr5:108091679-108091620	up	1.8938	EIF4A1	chr17:7421113-7421172	up	2.2364	CDS1	chr4:85923579-85923638	up	1.5008
SLC12A7	chr5:1110647-1110588	up	4.4570	AK023928	chr17:74265248-74265189	up	3.1237	AK026697	chr4:85929480-85929539	up	0.6550
BQ188033	chr5:111527571-111527630	down	1.5720	LGALS3BP	chr17:74479702-74479643	up	0.9216	FLJ35725	chr4:8598010-8598069	up	3.6893
FLJ11235	chr5:111784396-111784455	up	2.2352	C1QTNF1	chr17:74555420-74555479	up	4.8073	THC2432515	chr4:88159003-88158944	up	4.8073
BM979607	chr5:114575071-114575130	down	0.2593	DDX48	chr17:75723815-75723756	up	4.2531	MGC26744	chr4:88166591-88166532	up	2.2364
THC2269349	chr5:114628633-114628602	up	5.0214	C17orf27	chr17:75981747-75981806	up	1.2063	AFF1	chr4:88414239-88414298	up	1.5008
FEM1C	chr5:114887939-114887880	up	1.5720	RPL29P2	chr17:7598586-7598645	down	3.1237	SPARCL1	chr4:88751776-88751717	down	0.6550
AV696077	chr5:114978340-114978399	down	2.5702	BAIAP2	chr17:76693079-76694500	up	2.6542	PKD2	chr4:89355778-89355837	down	3.1237
AP3S1	chr5:115277440-115277499	up	1.1187	AK096606	chr17:76700816-76700757	up	4.2531	ABCG2	chr4:89370664-89370605	down	2.2364
A_32_P75888	chr5:115448039-115447980	up	3.4590	NPL4	chr17:77134849-77134790	up	2.6542	NAP1L5	chr4:89974701-89974642	down	0.6084
SEMA6A	chr5:115807748-115807689	down	1.5720	ARHGDIA	chr17:77419331-77419272	up	4.2531	HERC3	chr4:89986607-89986666	down	1.5008
THC2413224	chr5:11652894-11652835	up	2.2352	SIRT7	chr17:77463590-77463531	up	4.2531	LOC285513	chr4:90523420-90523361	up	1.2063
A_24_P332326	chr5:118337992-118338051	up	4.4570	RAC3	chr17:77583555-77583614	up	3.6893	DRD5	chr4:9461495-9461554	up	3.1237
DMXL1	chr5:118496745-118496804	down	2.2352	GPS1	chr17:77608021-77608080	up	3.6893	SMARCAD1	chr4:95568896-95568955	up	3.6893
HSD17B4	chr5:118894966-118900043	down	2.2352	FASN	chr17:77631358-77630768	up	1.5008	SLC2A9	chr4:9658580-9658521	up	1.2063
NS3TP2	chr5:125857083-125857142	up	1.3523	KCNAB3	chr17:7766814-7766755	down	3.6893	WDR1	chr4:9752620-9752561	up	3.1237
LOC133619	chr5:126917869-126917928	up	0.9254	FOXK2	chr17:78153149-78153208	up	1.2063	THC2339839	chr4:99936529-99936588	up	0.9216
ENST00000308464	chr5:127304848-127304907	up	3.4590	FN3KRP	chr17:78278754-78278813	up	3.6893	ENST00000339700 ch	r4_random:000483506-00048344	7 up	1.5008
ISOC1	chr5:128477266-128477325	up	4.4570	TBCD	chr17:78493800-78493859	up	3.1237	LOC285458	chr4_random:254536-254477	up	3.6893
THC2412206	chr5:129282244-129282303	up	2.5702	TBCD	chr17:78493800-78493859	up	3.1237	BC068588	chr4_random:262116-262057	down	4.8073
HINT1	chr5:130523049-130522990	up	1.1187	THC2439499	chr17:7997617-7997558	up	3.6893	A_24_P76288	chr5:001325867-001325926	up	3.6893
N29747	chr5:130523192-130526211	down	3.9542	AK094860	chr17:8203948-8203889	up	4.8073	A_24_P933043	chr5:003663256-003663197	up	3.6893
RAPGEF6	chr5:130790033-130789974	down	0.2593	PIK3R5	chr17:8724517-8724458	up	2.2364	A_24_P926734	chr5:020807117-020807058	up	3.6893
A_23_P415806	chr5:131346656-131346597	up	2.9929	PCYT2	chr17_random:1962309-1962127	up	3.6893	A_24_P933372	chr5:032209401-032209342	up	1.5008
LOC441108	chr5:131824824-131824883	up	2.5702	A_24_P418106	chr18:004993089-004993026	up	3.1237	A_24_P101271	chr5:032258029-032258093	down	1.7966
AK128882	chr5:131839514-131839573	down	4.4570	A_24_P938254	chr18:016833394-016833453	down	0.6084	A_32_P86494	chr5:032923986-032923927	down	3.6893
RAD50	chr5:132006974-132007033	down	0.9254	A_32_P205350	chr18:050160021-050159962	down	0.3294	A_24_P698816	chr5:037121416-037121507	down	0.0000
KIF3A	chr5:132079972-132079913	up	0.9254	A_24_P127543	chr18:054449768-054449833	down	0.6550	A_24_P178415	chr5:049964898-049964958	up	0.9216
ANKRD43	chr5:132178777-132178836	up	0.3931	A_24_P932919	chr18:054570602-054570543	down	3.6893	A_24_P384379	chr5:055468644-055468710	down	0.0000
AFF4	chr5:132242665-132242606	up	2.2352	ENST00000334083	chr18:075417360-075417419	up	1.2063	THC2298022	chr5:058870590-058870649	up	1.5008
AK057015	chr5:132469366-132469425	up	0.6172	BC041849	chr18:111758-111817	down	2.6542	A_24_P161173	chr5:059761833-059761772	down	0.0000
VDAC1	chr5:133339601-133339542	up	4.4570	BX094364	chr18:11643410-11643351	up	2.6542	A_32_P10665	chr5:065320262-065320218	up	1.7966
TCF7	chr5:133511136-133511195	down	0.2593	ANKRD30B	chr18:14821396-14827210	down	1.7966	A_24_P32766	chr5:068665802-068665863	up	0.9216
BQ029628	chr5:133521131-133521190	down	1.1187	OSBPL1A	chr18:19996183-19996124	down	0.3294	A_24_P358578	chr5:074322117-074322058	down	1.7966
PHF15	chr5:133942773-133942832	down	1.1187	COLEC12	chr18:309757-309698	down	1.5008	A_32_P169243	chr5:078658104-078658045	up	3.6893
SARA2	chr5:133970304-133970245	up	2.9929	AK057518	chr18:31096049-31096108	down	0.0000	A_24_P636834	chr5:079690213-079690659	down	2.6542
ENST00000265341	chr5:134091122-134091181	up	0.7546	FHOD3	chr18:32613877-32613936	down	0.4481	AI267511	chr5:085952268-085951038	down	0.4481
C5orf14	chr5:134263238-134263297	down	3.9542	BC035184	chr18:35041667-35041608	up	1.2063	THC2345956	chr5:086607736-086607677	up	1.7966
THC2404145	chr5:134269116-134269057	up	2.5702	BC043357	chr18:3646078-3646138	down	0.9216	A_24_P127042	chr5:094801932-094801993	down	4.8073
CXCL14	chr5:134938190-134935428	down	0.3931	AK123972	chr18:40902245-40902304	down	0.3294	H01893	chr5:095153564-095153509	up	4.2531
SMAD5	chr5:135541281-135541340	up	4.4570	CCDC5	chr18:41957282-41958798	down	3.1237	A_23_P407750	chr5:101603036-101602977	up	2.2364
HNRPA0	chr5:137117305-137117246	down	3.4590	C18orf12	chr18:44032945-44033004	up	1.7966	FLJ20125	chr5:102451565-102451506	down	1.5008
AI885257	chr5:1371327-1371386	down	0.9254	BG190592	chr18:45606854-45606913	up	3.1237	KIAA0433	chr5:102566698-102566757	down	3.6893
A_24_P915433	chr5:137240554-137240495	up	2.2352	ME2	chr18:46727494-46727553	up	4.2531	NUDT12	chr5:102912726-102912667	down	0.2839
A_32_P51781	chr5:137919052-137919111	up	5.0214	AK021980	chr18:51042773-51042714	down	3.6893	CCT5	chr5:10317913-10317972	up	0.9216
AA903587	chr5:138188154-138175868	up	1.8938	BQ000605	chr18:54215009-54214950	down	2.6542	FBXL17	chr5:107745483-107745424	up	1.7966
A_32_P117884	chr5:138292881-138292822	up	0.6172	AK026459	chr18:54571993-54572052	down	1.7966	NKD2	chr5:1091255-1091314	up	1.7966
CTNNA1	chr5:138298286-138298345	up	2.5702	GRP	chr18:55048898-55048957	down	2.2364	LOC91137	chr5:110126156-110126215	down	0.3294
THC2274524	chr5:138647826-138647885	up	0.3931	ENST00000306565	chr18:58656763-58656704	up	4.2531	TSLP	chr5:110439832-110439891	down	2.6542
THC2406285	chr5:1386893-1386834	up	1.1187	SERPINB13	chr18:59416427-59416486	down	1.7966	WDR36	chr5:110493599-110493658	down	0.4481
BU729734	chr5:138693251-138693192	down	0.6172	SERPINB13	chr18:59416427-59416486	up	3.1237	SLC12A7	chr5:1105147-1105088	up	1.2063
SLC23A1	chr5:138735644-138735585	down	0.3931	TWSG1	chr18:9392199-9392258	down	1.2063	TIGA1	chr5:111525788-111525847	down	0.0000
A_32_P149246	chr5:138775094-138775035	up	1.1187	RALBP1	chr18:9515728-9515787	up	3.6893	FLJ11235	chr5:111783893-111783952	up	0.9216
PURA	chr5:139474712-139474771	up	5.0214	A_24_P843552	chr19:007636795-007637165	down	4.8073	DCP2	chr5:112384108-112384167	up	1.5008
MASK-BP3	chr5:139909006-139909065	down	2.2352	LOC441840	chr19:013130311-013130252	down	4.8073	DCP2	chr5:112384108-112384167	down	1.2063
PRO1580	chr5:140004880-140004938	up	2.5702	A_24_P934214	chr19:016583194-016583253	up	4.8073	KCNN2	chr5:113859734-113859793	up	2.2364
ENST00000261812	chr5:140021960-140022107	down	0.9254	T15787	chr19:040307501-040307560	up	4.2531	AK096154	chr5:114567741-114567682	down	1.2063
PCDHB4	chr5:140484594-140484653	up	1.3523	A_24_P367109	chr19:042976116-042976175	up	3.1237	CDO1	chr5:115168510-115168451	down	0.2839
PCDHB9	chr5:140550269-140550328	up	2.9929	AA180985	chr19:049622283-049622341	down	4.2531	AA298150	chr5:115277476-115277417	down	3.1237
PCDHB12	chr5:140570979-140571038	up	1.8938	AP1M2	chr19:10546629-10546159	up	2.2364	AK092445	chr5:115325203-115325144	up	1.5008
AA296664	chr5:140600685-140600626	up	1.5720	SMARCA4	chr19:11030037-11030520	up	4.2531	BG547692	chr5:115698217-115698276	up	3.6893
PCDHGA7	chr5:140744282-140744341	up	3.9542	CNN1	chr19:11522005-11522064	down	1.2063	A_23_P210285	chr5:118337689-118337740	up	0.9216
DIAPH1	chr5:140874832-140874773	up	2.5702	ATP5D	chr19:1195337-1195396	down	1.5008	BC017904	chr5:118491887-118491946	up	1.7966
GNPDA1	chr5:141361465-141361406	down	3.9542	ZNF433	chr19:11986839-11986780	down	3.6893	THC2393135	chr5:118550745-118550804	up	0.9216
FGF1	chr5:141953690-141953631	up	3.4590	THC2275450	chr19:12604995-12604936	down	3.1237	DMXL1	chr5:118612372-118612431	down	2.6542
FGF1	chr5:141953690-141953631	up	3.9542	DNASE2	chr19:12848100-12848041	up	0.9216	A_24_P281304	chr5:118911180-118911119	down	0.1872
YIPF5	chr5:143522075-143522016	up	3.4590	GAMT	chr19:1350172-1350012	down	0.9216	LOC340069	chr5:118997635-118997694	up	2.6542
KCTD16	chr5:143836842-143836901	up	5.0214	GAMT	chr19:1350172-1350012	down	1.5008	THC2279275	chr5:122875654-122875713	up	1.5008
MGC21644	chr5:145119792-145119733	up	1.1187	MGC3207	chr19:13746017-13746076	down	3.1237	THC2277727	chr5:122979971-122980030	down	0.4481
MGC21644	chr5:145119792-145119733	up	1.1187	THC2413730	chr19:1386335-1386276	down	0.3664	AK056991	chr5:130567527-130567586	down	0.3664
ENST00000265271	chr5:145583177-145583236	up	3.9542	APC2	chr19:1421125-1421184	up	4.2531	LOC90624	chr5:130568883-130568942	down	0.1872
ENST00000265271	chr5:145583177-145583236	up	3.4590	DDX39	chr19:14380947-14380888	up	1.2063	LOC90624	chr5:130568883-130568942	down	0.2839
AK125371	chr5:145941734-145941675	up	1.1187	THSD6	chr19:1456453-1456394	up	4.2531	AF085846	chr5:130787594-130787535	down	0.6550
PPP2R2B	chr5:145949424-145949365	up	2.5702	OR10H2	chr19:15700700-15700759	up	1.5008	SLC22A4	chr5:131707369-131707428	down	0.9216
THC2308325	chr5:146745435-146745494	up	5.0214	CYP4F11	chr19:15884422-15884363	down	4.8073	IRF1	chr5:131847400-131847341	up	1.5008
KIAA0555	chr5:146951422-146951363	down	4.4570	THC2304788	chr19:16074306-16074247	down	4.8073	IL5	chr5:131905498-131905439	up	3.6893
AK054966	chr5:14758088-14758029	down	5.0214	RAB8A	chr19:16104038-16104097	up	3.1237	AFF4	chr5:132244640-132244581	up	0.6550
SPINK5L3	chr5:147645895-147645954	down	1.3523	HSH2D	chr19:16130004-16130063	up	1.5008	VDAC1	chr5:133335860-133335801	up	1.2063
CSNK1A1	chr5:148853202-148853143	down	2.9929	CR616041	chr19:16602644-16602585	down	1.7966	AI088710	chr5:133335926-133335985	down	2.6542
PPARGC1B	chr5:149202120-149205561	up	1.1187	THC2381387	chr19:17363508-17363449	up	2.2364	THC2273822	chr5:133557999-133558058	up	3.1237
SLC26A2	chr5:149341692-149341751	up	2.2352	GLT25D1	chr19:17554237-17554296	up	1.7966	MGC13017	chr5:133774260-133774201	down	1.5008
TIGD6	chr5:149354831-149354772	down	4.4570	LSM4	chr19:18279057-18278998	up	3.6893	PHF15	chr5:133946443-133946502	down	0.0000
AI915259	chr5:149473737-149473796	up	0.9254	ELL	chr19:18414869-18414810	up	3.6893	THC2304438	chr5:133966052-133965993	up	1.2063
TCOF1	chr5:149743847-149743906	up	1.8938	MECT1	chr19:18671329-18671388	up	2.2364	CAMLG	chr5:134115671-134115730	down	4.2531
NDST1	chr5:149899341-149899400	up	3.9542	ARMC6	chr19:19029505-19029564	up	3.6893	A_24_P384239	chr5:134291095-134291030	up	1.2063
AK056449	chr5:150030418-150030359	up	2.5702	ATP13A1	chr19:19617748-19617689	up	1.7966	THC2287438	chr5:134377979-134377920	up	1.2063
DCTN4	chr5:150069117-150069058	down	2.5702	ZNF15L1	chr19:21265905-21265849	down	0.3664	H2AFY	chr5:134698683-134698624	up	1.2063
THC2267145	chr5:150388287-150388228	up	2.2352	SF3A2	chr19:2199456-2199515	up	1.7966	C5orf20	chr5:134807932-134807873	up	2.2364
ANXA6	chr5:150463386-150463327	down	3.4590	TMPRSS9	chr19:2377040-2377099	up	3.1237	NEUROG1	chr5:134898670-134898611	up	0.6550
DKFZP434C171	chr5:150542731-150542672	down	2.9929	ANKRD27	chr19:37780211-37780152	up	3.6893	ENST00000309810	chr5:135792957-135793021	down	1.7966
G3BP	chr5:151163880-151163939	up	0.6172	THC2276504	chr19:38993923-38993982	up	3.6893	KLHL3	chr5:136981246-136981187	down	4.8073
BC002741	chr5:15245316-15245257	up	2.9929	ENST00000311218	chr19:39479432-39479373	down	1.7966	NPY6R	chr5:137172452-137172511	up	1.7966
GRIA1	chr5:153171232-153171291	up	2.9929	ZD52F10	chr19:40680034-40679975	down	1.7966	PKD2L2	chr5:137303895-137303954	up	0.6550
AK172724	chr5:156754713-156754772	down	2.2352	TZFP	chr19:40899706-40899765	up	1.2063	DNAH5	chr5:13743667-13743608	down	2.2364
ICF45	chr5:157099000-157099059	down	0.6172	SIRT6	chr19:4125575-4125516	up	1.7966	BRD8	chr5:137520682-137520623	down	4.2531
LSM11	chr5:157115964-157116023	up	2.9929	ZNF607	chr19:42879688-42879629	up	1.5008	GFRA3	chr5:137616294-137616235	up	1.5008
FLJ31951	chr5:158517302-158517243	up	1.1187	PPP1R14A	chr19:43435394-43433921	down	1.2063	A_24_P934295	chr5:137917281-137917222	up	1.2063
THC2290198	chr5:159332521-159332580	up	3.4590	PLD3	chr19:45575592-45575751	up	0.9216	ENST00000331619	chr5:137928-137869	up	1.7966
SLU7	chr5:159762889-159762830	down	3.4590	MIA	chr19:45974799-45975175	down	3.6893	ENST00000302091	chr5:138760705-138760646	down	1.2063
GABRB2	chr5:160690613-160690554	up	1.8938	C4,4A	chr19:48659159-48657822	up	3.1237	LOC202051	chr5:138766280-138766221	down	0.2839
ENST00000332432	chr5:16120856-16120797	up	2.2352	BC071811	chr19:48777979-48778038	down	3.6893	DNAJC18	chr5:138775373-138775314	down	0.0000
MAT2B	chr5:162877891-162877950	up	3.4590	ZNF155	chr19:49193252-49193311	down	1.5008	DNAJC18	chr5:138775373-138775314	down	0.0000
ZNF622	chr5:16511670-16506251	down	2.5702	A_32_P46146	chr19:49861192-49861133	up	1.2063	LOC340061	chr5:138835840-138835781	up	3.6893
FLJ20152	chr5:16526948-16526889	down	2.5702	HIF3A	chr19:51535089-51535148	up	4.2531	THC2280475	chr5:138911203-138911144	up	0.9216
FLJ20152	chr5:16526948-16526889	down	3.9542	CCDC8	chr19:51606241-51606182	down	4.2531	BX105638	chr5:139101194-139101135	up	3.6893
BC042553	chr5:167775773-167775832	up	1.8938	FLJ10781	chr19:51661678-51661619	down	0.4481	PSD2	chr5:139203613-139203672	up	2.6542
MYO10	chr5:16867989-16867930	up	0.6172	PRKD2	chr19:51873598-51873539	up	2.6542	THC2407115	chr5:139206837-139206778	up	2.6542
MYO10	chr5:16867989-16867930	up	2.5702	C5R1	chr19:52516341-52516400	up	3.6893	LOC492311	chr5:139488225-139488284	down	0.0000
FOXI1	chr5:169468102-169468161	up	0.7546	THC2405400	chr19:52803049-52802990	up	1.5008	HBEGF	chr5:139693295-139693236	up	1.5008
THC2321018	chr5:169596464-169596523	up	0.9254	SULT2B1	chr19:53787854-53791835	up	4.2531	HBEGF	chr5:139693295-139693236	up	4.8073
T35358	chr5:170766128-170766069	down	1.1187	PLEKHA4	chr19:54032227-54032168	down	2.6542	ANKHD1	chr5:139873194-139883839	down	0.6084
THC2451747	chr5:171375351-171375410	up	3.9542	LHB	chr19:54211276-54211217	up	1.2063	CD14	chr5:139992234-139992175	up	1.5008
KIAA1295	chr5:171693450-171693391	up	3.4590	AP2A1	chr19:55000966-55001202	up	3.6893	PCDHA1	chr5:140148135-140148194	up	1.2063
ENST00000315447	chr5:172050921-172050980	up	1.1187	ENST00000319225	chr19:55072867-55072808	up	0.9216	PCDHA9	chr5:140213220-140213279	up	0.9216
KIAA1181	chr5:172269310-172269369	up	3.9542	NUP62	chr19:55102007-55101948	up	2.2364	PCDHB1	chr5:140413523-140413582	up	1.5008
NKX2-5	chr5:172591980-172591921	up	3.4590	MYH14	chr19:55505129-55505188	up	1.2063	PCDHB5	chr5:140497639-140497698	down	1.5008
FAM44B	chr5:172972828-172972769	down	0.9254	KLK2	chr19:56071819-56071991	up	3.6893	PCDHB13	chr5:140576162-140576221	up	2.2364
THC2320128	chr5:173146659-173146600	down	0.0000	SIGLEC7	chr19:56348270-56348329	up	3.6893	PCDHGA2	chr5:140701024-140701083	up	2.2364
CPEB4	chr5:173309653-173311457	up	4.4570	LOC147645	chr19:56526830-56526771	up	4.2531	PCDHGB1	chr5:140712372-140712431	up	4.2531
MSX2	chr5:174089553-174089612	up	1.1187	HCN2	chr19:567656-567715	up	3.6893	PCDHGA5	chr5:140725250-140725309	up	1.7966
FLJ44216	chr5:175705484-175705543	down	4.4570	LOC441861	chr19:57111047-57110988	down	1.2063	PCDHGA7	chr5:140745064-140745123	up	1.7966
ARL10A	chr5:175732208-175732267	up	2.5702	ZNF528	chr19:57612989-57613048	down	3.1237	PCDHGA12	chr5:140792543-140792602	up	2.2364
ETEA	chr5:175859691-175859750	up	3.9542	THC2334681	chr19:58143174-58143233	down	1.7966	PCDHGC4	chr5:140847470-140847529	up	3.6893
SNCB	chr5:175980325-175980266	up	2.9929	CAPS	chr19:5866254-5866313	up	3.6893	PCDHGC5	chr5:140851085-140851144	up	1.2063
AW138500	chr5:176426193-176426134	up	4.4570	LILRB5	chr19:59450634-59450575	up	0.9216	PCDH1	chr5:141213127-141213068	up	2.2364
A_24_P941627	chr5:176438952-176438893	up	3.9542	LAIR1	chr19:59558517-59558458	up	1.5008	A_23_P213350	chr5:141223352-141223308	up	1.2063
PX19	chr5:176665511-176665570	up	2.5702	ZNF580	chr19:60846524-60846583	down	0.6550	KIAA0141	chr5:141299710-141299769	down	0.3664
PX19	chr5:176665511-176665570	up	2.9929	A_23_P16370	chr19:60980735-60980794	up	2.6542	NDFIP1	chr5:141512298-141512357	down	1.5008
MXD3	chr5:176667440-176667304	up	0.3931	NALP8	chr19:61179353-61179412	down	4.2531	U25029	chr5:142653762-142653703	down	4.2531
PRR7	chr5:176815045-176815333	up	3.9542	USP29	chr19:62334710-62334769	down	1.5008	HB-1	chr5:143180402-143180461	up	2.6542
NY-REN-7	chr5:177083769-177083710	up	3.9542	ZIM3	chr19:62337892-62337833	down	0.9216	LARS	chr5:145528004-145527945	up	3.1237
AK023757	chr5:177425222-177425163	up	1.5720	THC2397609	chr19:62511651-62511710	down	1.7966	SPINK1	chr5:147187778-147184404	up	2.2364
FLJ22318	chr5:177507434-177507578	down	3.9542	THC2430670	chr19:63080158-63080216	up	2.2364	MGC23985	chr5:147261453-147261394	up	2.6542
FLJ22318	chr5:177507434-177507578	down	1.8938	SPATA11	chr19:6325824-6325883	down	1.5008	LOC90268	chr5:14743302-14743361	up	1.2063
AK090397	chr5:177590820-177590761	up	3.4590	AI989650	chr19:63505730-63505671	down	2.6542	HTR4	chr5:147869469-147869410	up	1.7966
ZNF354B	chr5:178243843-178243902	down	3.9542	SH2D3A	chr19:6704629-6704570	up	3.1237	SH3TC2	chr5:148361220-148361161	up	1.2063
A_24_P632160	chr5:178357888-178357830	down	1.8938	MCOLN1	chr19:7499764-7499823	up	1.5008	IL17B	chr5:148736568-148736509	down	1.5008
THC2363295	chr5:178974076-178974135	down	1.3523	CLEC4M	chr19:7740397-7740456	up	4.2531	THC2343242	chr5:148916679-148916620	up	4.2531
MAML1	chr5:179136785-179136844	up	3.4590	ZNF560	chr19:9438642-9438583	down	4.2531	THC2319177	chr5:149093500-149093559	up	1.7966
AK096241	chr5:179173543-179173602	up	0.5036	ZNF562	chr19:9625549-9625490	up	2.6542	PDGFRB	chr5:149473716-149473657	down	0.6084
KIAA0676	chr5:179221772-179221713	down	0.9254	A_24_P76694	chr20:049640542-049640483	down	0.6084	SLC6A7	chr5:149563505-149563691	up	2.6542
LOC441062	chr5:17965313-17965372	up	2.9929	A_24_P828125	chr20:061170510-061170569	up	1.5008	CD74	chr5:149772474-149772415	up	4.2531
CNOT6	chr5:179936201-179936260	down	2.2352	C20orf187	chr20:10957912-10957971	down	2.6542	GM2A	chr5:150626541-150626600	up	0.0000
CR603845	chr5:180189647-180189588	down	3.4590	BC047055	chr20:12863696-12863637	down	4.8073	GM2A	chr5:150626541-150626600	up	0.3664
CR603450	chr5:180615030-180614971	down	2.5702	SIRPB2	chr20:1557978-1557919	up	0.9216	GM2A	chr5:150626541-150626600	up	2.6542
NDUFS6	chr5:1855479-1867502	up	0.9254	PTPNS1	chr20:1867162-1867221	up	1.5008	SLC36A2	chr5:150675593-150675534	up	4.2531
IRX4	chr5:1930677-1930616	up	1.1187	RIN2	chr20:19930541-19930600	down	2.6542	SLC36A1	chr5:150848306-150848365	up	1.5008
CDH12	chr5:21787130-21787069	up	2.9929	NOL5A	chr20:2584023-2584082	up	4.2531	FLJ12443	chr5:1509639-1509580	up	0.9216
PRDM9	chr5:23559174-23560208	down	2.2352	HM13	chr20:29620589-29620648	up	4.2531	FLJ12443	chr5:1509639-1509580	up	2.2364
PRDM9	chr5:23559174-23560208	down	0.6172	TPX2	chr20:29852634-29852693	up	4.2531	A_32_P201785	chr5:151087713-151087654	up	2.2364
ENST00000283426	chr5:237724-237783	up	2.9929	ENST00000359676	chr20:30495473-30495414	down	1.2063	A_24_P913405	chr5:151132999-151132940	up	2.6542
LOC340109	chr5:27521445-27521504	down	4.4570	MAPRE1	chr20:30901670-30901729	up	4.2531	NMUR2	chr5:151752220-151752161	up	1.2063
THC2375714	chr5:32203996-32203937	up	2.5702	ENST00000249480	chr20:32141317-32141258	up	0.9216	C5orf3	chr5:153352027-153351968	down	4.8073
THC2314785	chr5:34220728-34220669	up	3.4590	FLJ38773	chr20:32565957-32565898	down	0.2839	GALNT10	chr5:153776607-153776666	up	2.2364
THC2314785	chr5:34220728-34220669	up	0.1129	RPN2	chr20:35285704-35285763	up	2.2364	THC2431327	chr5:156493050-156493109	up	0.9216
RAI14	chr5:34867709-34867768	up	5.0214	SN	chr20:3617857-3617263	up	3.6893	CRSP9	chr5:156498436-156498377	down	0.2839
THC2414210	chr5:34995997-34995938	up	0.5036	YWHAB	chr20:42968098-42968442	up	2.6542	MGC27121	chr5:156702401-156702342	up	3.1237
BX107768	chr5:35975655-35975714	up	3.9542	WFDC12	chr20:43186252-43186193	up	4.2531	ADAM19	chr5:156849901-156848719	up	1.2063
LMBRD2	chr5:36177036-36176977	down	0.2593	WFDC10B	chr20:43746773-43746714	up	0.9216	ENTH	chr5:157146444-157146385	up	1.7966
SKP2	chr5:36206229-36206288	down	3.4590	WFDC10B	chr20:43746773-43746714	up	1.5008	ENTH	chr5:157146444-157146385	up	0.9216
IRX1	chr5:3653160-3653219	up	1.5720	PPGB	chr20:43960648-43960707	up	2.6542	AK123757	chr5:158056615-158056556	down	0.3294
BC008580	chr5:37848748-37848689	down	2.9929	ELMO2	chr20:44435539-44435480	up	2.6542	EBF	chr5:158058652-158058593	down	2.2364
GDNF	chr5:37871502-37870632	up	4.4570	AF130087	chr20:45337277-45337336	down	0.9216	ADRA1B	chr5:159277242-159277301	up	1.2063
OSMR	chr5:38969144-38969203	up	3.9542	THC2263651	chr20:45353211-45353152	up	2.2364	THC2317484	chr5:159323328-159323387	up	2.2364
THC2379184	chr5:39560300-39560359	up	2.2352	ARFGEF2	chr20:47082037-47082096	up	4.2531	TTC1	chr5:159409138-159409197	down	3.6893
CR598481	chr5:40748085-40748026	down	0.7546	STAU	chr20:47163731-47163672	up	1.7966	FABP6	chr5:159591816-159594421	up	2.2364
FLJ10246	chr5:43163973-43164032	up	0.1916	HSUP1	chr20:47338014-47338073	up	2.2364	FLJ14166	chr5:159613025-159612966	up	0.6550
FLJ10246	chr5:43163973-43164032	up	0.5036	PTGIS	chr20:47553914-47553855	down	4.2531	THC2399982	chr5:159761450-159761391	down	0.0000
MGC42105	chr5:43316460-43316519	down	3.4590	AI431972	chr20:48242278-48242219	up	4.8073	PTTG1	chr5:159788222-159788281	up	2.6542
FLJ32363	chr5:43528593-43528124	down	1.8938	RAB22A	chr20:56374578-56374637	up	4.8073	FBXL7	chr5:15990236-15990295	up	3.1237
AHRR	chr5:491030-491089	down	3.9542	GNAS	chr20:56918478-56918789	up	4.2531	ATP10B	chr5:159993383-159993324	up	1.2063
AHRR	chr5:491030-491089	down	0.9254	GNAS	chr20:56918478-56918789	up	2.6542	GABRA1	chr5:161256869-161256928	up	1.7966
SEC6L1	chr5:517408-517467	down	1.1187	TH1L	chr20:57002104-57002163	up	2.6542	GABRG2	chr5:161512931-161512990	up	0.9216
ITGA2	chr5:52421568-52421627	up	2.2352	SS18L1	chr20:60188627-60188686	up	2.2364	LOC401176	chr5:16236984-16237043	up	1.5008
MOCS2	chr5:52433045-52432986	down	0.0000	OSBPL2	chr20:60302678-60302737	up	1.2063	BC011998	chr5:163960634-163960693	down	2.6542
LOC257396	chr5:52446527-52446586	down	0.1129	OGFR	chr20:60915658-60915717	up	2.2364	PDCD6	chr5:1652365-1652306	up	1.2063
ARFRP2	chr5:53216875-53216816	down	0.9254	COL9A3	chr20:60942716-60942775	down	1.7966	PDCD6	chr5:1652365-1652306	down	4.8073
ESM1	chr5:54313645-54313586	up	3.9542	KCNQ2	chr20:61502392-61502333	up	4.2531	A_24_P913517	chr5:167701432-167701373	up	4.8073
FLJ37927	chr5:54465086-54465027	up	2.2352	PRIC285	chr20:61661148-61661089	up	2.2364	SLC2A3P1	chr5:167911598-167911539	up	1.7966
PDE4D	chr5:58303115-58303056	up	4.4570	ENST00000359589	chr20:61918119-61918178	up	1.7966	SLIT3	chr5:168112472-168112413	up	4.2531
PART1	chr5:59822216-59822275	up	1.1187	SAMD10	chr20:62077491-62077273	down	3.1237	BC092511	chr5:169605629-169605688	up	1.5008
THC2346208	chr5:61640824-61640883	up	2.5702	C20orf54	chr20:689069-689010	up	2.2364	TLX3	chr5:170669343-170669765	up	2.6542
ENST00000334994	chr5:61912806-61912865	down	3.9542	A_24_P688872	chr21:017645926-017645985	up	2.6542	BE962960	chr5:170770418-170770359	down	0.6084
FLJ36754	chr5:64054702-64054643	up	2.9929	A_24_P585660	chr21:022732079-022732020	up	1.5008	ENST00000330910	chr5:171150149-171150453	up	3.6893
TRG20	chr5:6425368-6425309	up	0.1916	A_24_P255473	chr21:036589521-036589461	up	3.1237	KIAA1295	chr5:171697513-171697454	up	1.7966
BE816155	chr5:64747085-64747146	up	4.4570	A_32_P2303	chr21:039478644-039478703	down	4.2531	A_24_P212565	chr5:172122704-172122645	up	2.2364
SGTB	chr5:65001033-65000974	up	0.5036	C21orf99	chr21:13337076-13337135	down	0.9216	BU852331	chr5:172179375-172179434	up	2.6542
NLN	chr5:65124771-65124830	up	2.5702	ABCC13	chr21:14595219-14595278	down	0.4481	RPL26L1	chr5:172319649-172328125	down	2.2364
THC2315916	chr5:66333487-66333428	down	1.1187	THC2290220	chr21:16541520-16541579	down	1.5008	RPL26L1	chr5:172319649-172328125	down	1.5008
SRD5A1	chr5:6721693-6721752	up	1.1187	C21orf34	chr21:16831587-16901200	down	4.2531	ATP6V0E	chr5:172354392-172379866	up	1.7966
AK125452	chr5:6726238-6726297	up	5.0214	CXADR	chr21:17860528-17860587	down	0.4481	STC2	chr5:172674652-172674593	down	3.6893
PIK3R1	chr5:67626870-67627024	up	0.6172	CXADR	chr21:17860528-17860587	down	1.2063	STC2	chr5:172674652-172674593	down	0.2839
POLS	chr5:6809843-6809902	up	2.2352	CXADR	chr21:17860528-17860587	down	0.4481	FLJ34047	chr5:17269473-17269414	up	3.6893
SLC30A5	chr5:68462076-68462135	up	1.5720	CCT8	chr21:29355599-29355540	up	2.2364	FAM44B	chr5:172967349-172967290	down	2.2364
BF869497	chr5:68645147-68645117	up	1.1187	KRTAP15-1	chr21:30734712-30734771	up	4.8073	A_24_P152713	chr5:173873675-173873736	up	3.1237
TAF9	chr5:68696529-68696471	down	1.1187	BX414807	chr21:31413230-31413289	down	2.2364	DRD1	chr5:174800751-174800692	up	1.5008
TAF9	chr5:68696529-68696471	down	0.7546	C21orf63	chr21:32761896-32761955	down	2.6542	HRH2	chr5:175043397-175043456	up	1.2063
RAD17	chr5:68731728-68742110	down	0.7546	C21orf77	chr21:32869848-32869789	up	3.1237	CPLX2	chr5:175239726-175239785	up	4.2531
RAD17	chr5:68731728-68742110	down	0.0000	C21orf66	chr21:33054078-33054019	down	4.2531	AK125077	chr5:175739509-175739568	down	3.1237
MARVELD2	chr5:68752077-68756205	up	1.8938	C21orf54	chr21:33459859-33459800	down	2.6542	HSPC111	chr5:175743666-175743607	up	1.7966
BC016872	chr5:695142-695201	up	2.5702	C21orf96	chr21:35332705-35332646	down	0.9216	HK3	chr5:176241363-176241304	up	3.1237
GTF2H2	chr5:70373168-70373109	up	5.0214	AJ001874	chr21:37810673-37810732	up	1.5008	HK3	chr5:176241363-176241304	up	0.9216
CB157062	chr5:70527923-70527982	up	0.7546	PLAC4	chr21:41473295-41473236	up	4.8073	PX19	chr5:176665528-176665587	up	3.1237
PTCD2	chr5:71691532-71691591	up	3.4590	MX1	chr21:41752884-41752943	up	3.1237	SLC34A1	chr5:176758274-176758333	up	4.2531
TNPO1	chr5:72236921-72236978	up	2.2352	C21orf121	chr21:42317919-42317978	up	4.2531	F12	chr5:176761897-176761838	up	3.1237
MGC13034	chr5:72505922-72505981	up	1.5720	PFKL	chr21:44568918-44569177	up	2.2364	GRK6	chr5:176801436-176801495	up	1.2063
FOXD1	chr5:72778894-72778835	up	2.2352	TRPM2	chr21:44686639-44686698	up	1.5008	PRR7	chr5:176815750-176815809	up	1.2063
BTF3	chr5:72834499-72834559	down	2.9929	BC040064	chr21:45173403-45173462	up	1.7966	ENST00000332101	chr5:17688096-17688037	up	0.9216
BC016740	chr5:73284956-73285015	up	0.7546	A_24_P918782	chr22:017717332-017717388	down	0.4481	AI878825	chr5:176913753-176913812	up	1.5008
CR936791	chr5:74111830-74111771	up	0.9254	A_24_P152144	chr22:022983085-022983041	up	2.2364	A_24_P927553	chr5:176956641-176956582	up	4.2531
FLJ35779	chr5:75009398-75006144	down	1.3523	A_24_P872359	chr22:023408480-023408539	up	4.2531	ENST00000360669	chr5:177071225-177071166	up	3.6893
AK094995	chr5:75665129-75665188	up	0.7546	A_24_P127442	chr22:030280340-030280399	down	3.6893	GMCL1L	chr5:177544398-177544339	down	2.6542
ENST00000306733	chr5:75708309-75708368	down	2.2352	AA642112	chr22:037209689-037209748	down	2.6542	THC2367544	chr5:178420120-178420061	up	3.1237
A_32_P113533	chr5:77116777-77116836	up	4.4570	THC2371471	chr22:041165139-041165198	up	0.9216	THC2423232	chr5:178875112-178863330	up	2.2364
AK129849	chr5:77690874-77690815	down	0.0000	A_24_P771173	chr22:047294515-047294456	up	2.2364	LOC441120	chr5:179011508-179011567	up	1.2063
SCAMP1	chr5:77807692-77807751	up	2.5702	AK056135	chr22:14531088-14531029	up	4.2531	RASGEF1C	chr5:179460752-179460693	up	2.2364
SCAMP1	chr5:77807692-77807751	up	0.9254	AK094477	chr22:16817349-16817290	up	1.5008	A_24_P170095	chr5:179586369-179586310	down	1.7966
LHFPL2	chr5:77841399-77820710	up	3.9542	USP18	chr22:17034172-17034231	up	1.5008	FLT4	chr5:179969561-179968651	up	4.2531
LHFPL2	chr5:77841399-77820710	up	4.4570	ENST00000292729	chr22:19048397-19048338	up	1.7966	THC2274621	chr5:180189796-180189855	up	1.7966
AV735577	chr5:78615938-78615879	down	3.9542	SNAP29	chr22:19568373-19568432	down	1.7966	OR2V2	chr5:180515113-180515172	up	4.2531
AK026295	chr5:79470998-79470939	up	2.5702	LZTR1	chr22:19677294-19677353	up	2.6542	TRIM7	chr5:180562873-180562814	down	0.3294
DP58	chr5:79890570-79890511	up	0.5036	LOC440799	chr22:19723092-19723033	up	4.2531	TRIM41	chr5:180594914-180594973	up	1.5008
DHFR	chr5:79960291-79960232	up	1.5720	FLJ36046	chr22:20316085-20316144	down	2.2364	IRX4	chr5:1931393-1931334	up	2.6542
THC2371705	chr5:80745115-80745056	down	5.0214	PITPNB	chr22:26574170-26574111	up	4.2531	THC2385863	chr5:20973056-20972997	up	0.9216
MGC23909	chr5:82396589-82388712	up	1.5720	THC2342866	chr22:27677012-27676953	down	4.8073	CDH9	chr5:26916806-26916747	up	1.5008
HAPLN1	chr5:82973138-82973079	up	2.5702	RFPL1	chr22:28160304-28160363	down	3.6893	LOC391773	chr5:28961926-28961867	up	0.9216
ZDHHC11	chr5:849118-849059	down	4.4570	ASCC2	chr22:28513077-28513018	up	3.1237	THC2432660	chr5:32474494-32474553	up	2.6542
RASA1	chr5:86722521-86722580	up	3.4590	LOC200312	chr22:29099422-29099363	down	0.4481	THC2450147	chr5:32682512-32682453	up	1.2063
MGC33214	chr5:87529298-87528059	up	4.4570	DUSP18	chr22:29384047-29383988	up	4.2531	THC2404479	chr5:33469981-33469922	up	1.5008
THC2279918	chr5:87615387-87615446	up	1.8938	NCF4	chr22:35584662-35585510	up	1.2063	TARS	chr5:33503699-33503758	up	2.6542
BX108302	chr5:87629397-87629456	up	0.7546	CSF2RB	chr22:35659098-35659157	up	2.6542	RLN3R1	chr5:33973634-33973693	up	1.2063
ARRDC3	chr5:90714452-90714393	up	4.4570	EIF3S6IP	chr22:36598656-36607308	down	1.5008	UGT3A1	chr5:35989898-35989839	up	3.6893
BF803942	chr5:9089001-9089060	down	0.2593	EIF3S6IP	chr22:36598656-36607308	down	3.1237	UGT3A2	chr5:36071424-36071365	up	2.2364
FLJ25680	chr5:93101835-93101776	up	1.8938	APOBEC3G	chr22:37803656-37803715	up	4.8073	LMBRD2	chr5:36153680-36153621	up	0.9216
ENST00000312498	chr5:93775722-93775663	up	4.4570	PDGFB	chr22:37944658-37944599	up	2.6542	THC2305027	chr5:36907875-36907816	down	1.5008
FIS	chr5:95221458-95221517	up	3.4590	TNRC6B	chr22:39044232-39044291	down	4.8073	AK000901	chr5:36912008-36911949	down	3.1237
LIX1	chr5:96453411-96453352	down	1.3523	LOC150356	chr22:39950081-39950022	down	1.5008	ENST00000327386	chr5:39142738-39142797	up	2.6542
RIOK2	chr5:96524558-96524499	down	2.2352	L3MBTL2	chr22:39950687-39950746	up	4.8073	C9	chr5:39320888-39320829	up	4.2531
FLJ35946	chr5:98133746-98133687	up	3.9542	MGC26816	chr22:40748211-40748270	down	0.9216	DAB2	chr5:39408973-39408914	up	4.2531
THC2307581	chr6:003169718-003169777	down	1.5720	ARHGAP8	chr22:43564465-43565405	up	0.9216	AI049913	chr5:40861483-40861542	up	1.7966
A_24_P647965	chr6:004647897-004647956	down	0.2593	KIAA1661	chr22:43695162-43695103	down	4.8073	N53226	chr5:42843286-42843227	up	1.5008
A_24_P340771	chr6:007426927-007426868	up	0.9254	DIP	chr22:45395938-45395997	up	4.2531	HMGCS1	chr5:43325933-43325874	up	1.5008
A_24_P717824	chr6:009186894-009186942	up	0.9254	PIM3	chr22:48678431-48678490	up	4.2531	HMGCS1	chr5:43325933-43325874	up	1.7966
A_24_P323916	chr6:010474071-010474012	up	5.0214	MOV10L1	chr22:48901875-48901934	up	2.2364	AF130074	chr5:43338286-43338345	up	3.1237
A_32_P178724	chr6:016526440-016526381	up	1.5720	MIOX	chr22:49217974-49218118	up	4.8073	NNT	chr5:43740303-43740362	down	3.1237
A_23_P93247	chr6:026359799-026359858	up	0.7546	BC002942	chr22:49232973-49232914	up	2.6542	THC2404429	chr5:44864358-44864417	down	3.1237
A_23_P122481	chr6:028129755-028129696	up	4.4570	ECGF1	chr22:49254629-49254488	up	2.2364	THC2402993	chr5:52425394-52425453	down	0.9216
LOC442198	chr6:030545837-030545896	down	2.9929	A_24_P204474	chrX:003628862-003628923	down	2.6542	FST	chr5:52816594-52816653	down	2.2364
A_24_P794833	chr6:030816468-030816409	down	0.3931	A_24_P229807	chrX:015976473-015976414	down	4.8073	FLJ37927	chr5:54445431-54445372	up	1.2063
A_23_P133949	chr6:032470514-032470455	up	5.0214	A_24_P753638	chrX:053053894-053053942	down	4.2531	UNG2	chr5:54564808-54564749	up	3.1237
AI439246	chr6:032735690-032735749	up	1.1187	A_24_P307205	chrX:073379066-073379007	down	2.2364	FLJ35954	chr5:56254909-56254850	up	3.6893
A_32_P96727	chr6:042963761-042963702	up	0.9254	A_24_P144054	chrX:081568119-081568058	down	1.7966	BC020897	chr5:57001794-57001853	down	1.5008
A_24_P204144	chr6:043439728-043439788	up	0.6172	ENST00000329070	chrX:103698773-103698714	up	1.5008	FLJ33641	chr5:57827546-57827605	up	2.6542
A_24_P482124	chr6:044351187-044351128	up	0.5036	COL4A5	chrX:107746725-107746784	down	1.7966	THC2283716	chr5:58983240-58983299	up	3.1237
ENST00000329561	chr6:055912818-055912757	down	0.9254	A_24_P349869	chrX:114482843-114482782	up	1.5008	THC2381194	chr5:59120588-59120647	up	4.8073
BC021996	chr6:068647882-068647823	down	1.8938	AW378392	chrX:118702530-118705764	down	4.2531	ELOVL7	chr5:60085606-60085547	up	1.7966
A_24_P418712	chr6:086023963-086024023	down	4.4570	UPF3B	chrX:118754249-118753875	down	4.2531	FLJ37543	chr5:61037553-61037612	up	0.9216
BM667403	chr6:098653845-098653783	up	3.9542	A_24_P238186	chrX:120723182-120723123	down	0.4481	HSA9761	chr5:61725543-61724520	down	3.1237
ENST00000281806	chr6:100475103-100475044	up	0.9254	RP1-203C2,1	chrX:126910883-126910824	down	3.6893	HTR1A	chr5:63292129-63292070	up	1.5008
THC2370199	chr6:100630875-100630934	up	2.9929	TLR8	chrX:12699919-12699978	up	3.1237	FLJ33360	chr5:6363853-6363794	up	1.5008
PREP	chr6:105832578-105832519	up	0.2593	A_24_P940012	chrX:131233572-131233631	up	3.1237	SDCCAG10	chr5:64350042-64350101	down	1.2063
A_24_P915894	chr6:106879198-106879257	up	1.5720	A_24_P921069	chrX:132664239-132664298	down	4.2531	PPWD1	chr5:64917750-64918880	down	3.6893
SEC63	chr6:108325572-108321762	up	0.1916	ENST00000330288	chrX:133850864-133850923	down	3.6893	TRIM23	chr5:64921848-64921789	down	1.2063
SEC63	chr6:108325572-108321762	up	1.8938	MGC17403	chrX:13458931-13458990	up	4.8073	LOC202227	chr5:65903789-65903848	up	1.2063
NR2E1	chr6:108616149-108616208	down	1.8938	GPM6B	chrX:13551980-13551921	down	0.6550	THC2377375	chr5:66511324-66511265	up	4.2531
SNX3	chr6:108640133-108640074	up	0.7546	AF086546	chrX:135655882-135655941	down	4.2531	CD180	chr5:66514508-66514449	up	0.9216
SNX3	chr6:108640133-108640074	up	1.5720	RBMX	chrX:135681371-135681312	down	3.1237	NSUN2	chr5:6652588-6652529	up	1.2063
MAK	chr6:10871323-10871264	up	4.4570	MAGEC2	chrX:141015902-141015843	down	0.9216	LOC389281	chr5:69230689-69230630	up	0.9216
CDC2L6	chr6:111049027-111042531	up	1.3523	BCAP31	chrX:152489250-152488364	up	1.7966	LOC389281	chr5:69230689-69230630	up	0.9216
C6orf51	chr6:111395596-111395655	up	2.2352	MECP2	chrX:152816619-152816560	down	3.6893	LOC389281	chr5:69230689-69230630	up	0.4481
CR598940	chr6:112328496-112328437	up	1.8938	ATP6AP1	chrX:153183898-153183957	up	0.9216	LOC389281	chr5:69230689-69230630	up	1.2063
WISP3	chr6:112496166-112496225	up	0.7546	ATP6AP1	chrX:153183898-153183957	up	1.2063	THC2313201	chr5:70333742-70333683	up	0.9216
TUBE1	chr6:112502698-112502639	up	2.2352	BC032506	chrX:15480092-15480151	up	3.6893	AK127904	chr5:70868977-70869036	down	0.6084
THC2442727	chr6:11293129-11293188	down	1.3523	RAI2	chrX:17578094-17578035	down	0.3664	W95720	chr5:70974305-70974246	up	3.6893
A_32_P82293	chr6:114290669-114290610	up	4.4570	EIF1AX	chrX:19902675-19902616	down	1.2063	PTCD2	chr5:71684231-71684290	down	0.0000
AK124281	chr6:116361126-116361067	up	1.5720	RPS6KA3	chrX:19927795-19927736	down	1.7966	THC2408235	chr5:72285410-72285351	up	3.1237
FRK	chr6:116369938-116369879	up	0.7546	SMS	chrX:21770466-21772124	up	3.1237	PRP2	chr5:72460042-72460101	up	1.5008
COL10A1	chr6:116547813-116547754	up	5.0214	MAGEB18	chrX:25918447-25918506	down	3.1237	FOXD1	chr5:72778251-72778192	down	4.8073
BE739632	chr6:116705307-116705366	up	1.5720	FLJ32742	chrX:27411278-27411337	up	4.2531	FLJ12787	chr5:72911513-72911572	down	3.6893
TSPYL1	chr6:116706144-116706085	up	0.3931	CXorf21	chrX:30337181-30337122	up	1.7966	RGNEF	chr5:73235947-73241012	up	3.6893
SART2	chr6:116865133-116865192	up	1.1187	GK	chrX:30508275-30508334	down	2.6542	F2RL2	chr5:75947314-75947255	down	0.3294
VGLL2	chr6:117696166-117696225	up	1.3523	DMD	chrX:30897065-30897006	down	3.6893	THC2290729	chr5:77290517-77290576	up	0.9216
DCBLD1	chr6:117967197-117968544	up	2.2352	PRKX	chrX:3516211-3516152	up	4.2531	AF119879	chr5:79002858-79002799	up	2.2364
DCBLD1	chr6:117967197-117968544	up	1.8938	CXorf22	chrX:35767728-35767787	up	1.7966	C5orf12	chr5:79477776-79477717	up	0.9216
C6orf68	chr6:118135928-118135987	up	1.1187	CYBB	chrX:37414406-37414465	up	2.2364	ZFYVE16	chr5:79808826-79808885	up	1.7966
THC2271245	chr6:122806497-122806554	up	3.4590	CXorf36	chrX:44779669-44779610	down	4.2531	AF186017	chr5:80514841-80515112	up	1.2063
FABP7	chr6:123143275-123143963	up	1.8938	PHF16	chrX:46674899-46674958	up	1.7966	CACH-1	chr5:80662097-80662038	up	0.9216
SMPDL3A	chr6:123159683-123159742	up	1.1187	UBE1	chrX:46828457-46828516	up	4.8073	AW518445	chr5:81607820-81608021	down	0.0000
TCBA1	chr6:125188277-125188336	up	1.3523	ZNF630	chrX:47674523-47674464	down	4.2531	CCNH	chr5:86726645-86726027	down	1.2063
TPD52L1	chr6:125626144-125626203	up	0.2593	SLC35A2	chrX:48518288-48516949	up	4.2531	MEF2C	chr5:88052632-88052573	down	0.4481
NCOA7	chr6:126293572-126293631	up	1.8938	THC2411956	chrX:49355679-49355738	down	3.6893	THC2281830	chr5:89489983-89489924	up	1.2063
C6orf173	chr6:126709068-126709127	up	2.5702	IQSEC2	chrX:53146808-53146749	up	1.5008	CETN3	chr5:89730993-89730934	down	0.4481
C6orf173	chr6:126709068-126709127	up	0.3931	CXorf44	chrX:55053293-55053234	down	3.6893	ENST00000358746	chr5:94825599-94825540	down	0.9216
ECHDC1	chr6:127651647-127651588	down	1.3523	LOC139886	chrX:62350196-62350137	down	0.9216	GPR150	chr5:94982958-94983017	up	4.2531
ENST00000329854	chr6:127718761-127718820	up	4.4570	AL518525	chrX:68161581-68161522	up	3.6893	LOC317671	chr5:95015804-95017541	down	2.2364
L3MBTL3	chr6:130503749-130503808	up	4.4570	DLG3	chrX:69503418-69503794	up	4.8073	FIS	chr5:95218421-95220302	up	1.2063
AKAP7	chr6:131646054-131646113	up	0.5036	MED12	chrX:70140490-70140639	up	4.8073	ARTS-1	chr5:96122361-96122302	down	1.7966
THC2284081	chr6:132056998-132057057	up	1.3523	NONO	chrX:70303629-70303688	up	4.2531	LNPEP	chr5:96388146-96388205	up	4.2531
ENPP3	chr6:132103213-132109677	up	3.9542	CDX4	chrX:72457262-72457321	down	0.6550	UNQ1912	chr5:99950212-99950271	down	4.2531
TAAR8	chr6:132915838-132915897	up	2.9929	LOC554203	chrX:72947451-72947510	down	3.1237	ENST00000331244	chr6:003923833-003923893	down	3.6893
VNN3	chr6:133087530-133087471	up	1.1187	ZDHHC15	chrX:74375378-74375319	down	3.1237	A_24_P187174	chr6:005918069-005918130	up	1.5008
TBPL1	chr6:134350108-134350167	up	5.0214	GPR23	chrX:77818128-77818187	down	3.1237	A_24_P925455	chr6:007128765-007128706	up	0.9216
A_24_P289984	chr6:134756077-134756016	up	5.0214	P2RY10	chrX:78022511-78022570	up	2.6542	A_24_P358205	chr6:010322441-010322381	down	0.1872
HBS1L	chr6:135399214-135399155	up	2.2352	NSBP1	chrX:80175854-80175795	down	4.2531	BF433735	chr6:010897345-010897286	up	0.9216
HBS1L	chr6:135399214-135399155	up	1.5720	KAL1	chrX:8307028-8306969	down	1.5008	AA004800	chr6:017754043-017754101	up	3.6893
AHI1	chr6:135860423-135860031	up	1.1187	BC015351	chrX:83816172-83816231	down	2.6542	A_23_P251002	chr6:026389784-026389729	up	2.6542
A_24_P307424	chr6:135982506-135982447	up	1.3523	ENST00000329757	chrX:940756-940697	down	2.6542	NP109393	chr6:029663886-029663945	up	0.9216
BC038719	chr6:136433113-136407764	up	0.6172	BC030635	chrX_random:436506-436565	down	3.6893	ENST00000313866	chr6:030002596-030002537	up	2.2364
BCLAF1	chr6:136624273-136624214	up	1.1187	UTY	chrY:13798772-13798713	down	4.2531	A_24_P933305	chr6:030950902-030950961	up	0.9216
AJ420543	chr6:136698624-136698565	up	5.0214	EIF1AY	chrY:21092745-21092804	down	3.6893	A_24_P33217	chr6:032129462-032129403	up	1.2063
SIRT5	chr6:13713629-13713689	down	3.9542	AK026367	chrY:21883521-21883462	up	1.2063	A_32_P63236	chr6:039187367-039187426	up	1.5008
SIRT5	chr6:13713629-13713689	up	4.4570	AF007190		up	2.6542	BE019257	chr6:042011176-042011235	up	1.5008
LOC285813	chr6:13722608-13722667	down	3.9542	AK023954		up	3.1237	FLJ13744	chr6:080074542-080074483	up	0.9216
AF130102	chr6:13723945-13723799	up	0.6172	AY037144		down	3.1237	A_24_P32735	chr6:084159250-084159311	up	2.6542
A_24_P118422	chr6:137263768-137263705	down	2.2352	A_24_P109703		down	2.2364	CCNC	chr6:100098132-100098073	up	4.2531
A_32_P139012	chr6:137288357-137288298	up	2.9929	A_24_P196024		up	2.6542	GRIK2	chr6:102176589-102176648	up	1.2063
IFNGR1	chr6:137560339-137560315	up	0.2593	A_24_P238896		up	4.8073	BE503874	chr6:105495080-105495021	up	1.7966
PERP	chr6:138453808-138453749	up	0.2593	A_24_P41890		up	2.2364	BVES	chr6:105651866-105651807	up	2.2364
AW627852	chr6:138455018-138455077	up	0.6172	A_24_P486659		up	3.6893	AIM1	chr6:107124456-107124515	up	4.8073
THC2310741	chr6:138702401-138702460	up	0.6172	A_24_P614940		up	0.9216	A_24_P273074	chr6:108433131-108433067	down	2.2364
HEBP2	chr6:138768048-138768107	up	0.6172	A_24_P832737		down	3.6893	AMD1	chr6:111321394-111321453	up	1.7966
REPS1	chr6:139267859-139267800	up	3.9542	A_24_P856273		up	3.6893	AF116652	chr6:111650049-111649990	up	3.1237
HECA	chr6:139543338-139543397	up	2.5702	A_24_P913249		down	0.3294	KIAA1919	chr6:111698929-111698988	up	2.2364
RNF182	chr6:14087976-14088035	down	2.5702	A_24_P914957		down	4.8073	AF136408	chr6:112029864-112029923	down	2.2364
C6orf55	chr6:142561437-142566865	up	2.2352	A_24_P921719		down	0.2839	AL049461	chr6:112528662-112528721	down	0.0000
THC2377297	chr6:142587113-142587172	up	1.3523	A_24_P924791		up	4.2531	U77706	chr6:112644264-112641908	up	2.6542
THC2253672	chr6:142728143-142728202	up	3.4590	A_24_P926044		down	3.1237	THC2446542	chr6:112820383-112820324	up	0.9216
GPR126	chr6:142778894-142780161	up	2.9929	A_24_P928862		down	1.5008	HDAC2	chr6:114369566-114368888	up	0.9216
PHACTR2	chr6:144187922-144187981	up	5.0214	A_32_P35294		down	3.1237	THC2292525	chr6:114634879-114634820	up	1.2063
SF3B5	chr6:144457910-144457851	up	3.9542	BQ674642		up	2.6542	THC2373940	chr6:11691559-11691618	down	0.1872
SHPRH	chr6:146308353-146308294	up	3.9542	BRUNOL4		down	0.3294	THC2339518	chr6:117163325-117163384	down	0.0000
THC2391454	chr6:149124214-149124273	up	2.9929	FOXC1		up	3.6893	GPRC6A	chr6:117220408-117220349	up	1.2063
THC2379691	chr6:149906905-149906846	up	1.8938	NP074673		down	4.2531	C6orf61	chr6:119242783-119242724	up	2.2364
C6orf72	chr6:149953672-149953731	up	2.5702	NP110384		down	0.6084	AA835868	chr6:119540987-119541046	down	0.4481
LATS1	chr6:150024135-150024076	up	3.4590	PSG11		down	4.2531	LOC442255	chr6:122017006-122017065	up	0.4481
NUP43	chr6:150144863-150140390	up	4.4570	PSG11		up	2.6542	THC2269888	chr6:122806787-122806846	up	3.6893
LOC442267	chr6:150293933-150293995	down	2.9929	RPL22		down	0.9216	TCBA1	chr6:124718176-125021073	up	0.9216
ULBP2	chr6:150359786-150359845	up	1.1187	S51112		down	1.7966	FOXQ1	chr6:1258952-1259011	up	2.2364
ULBP2	chr6:150359786-150359845	up	1.3523	THC2301481		up	4.8073	A_32_P213469	chr6:125941106-125941047	up	3.6893
A_24_P75399	chr6:150391611-150391674	down	3.4590	THC2456230		up	3.1237	NCOA7	chr6:126291814-126291873	up	0.9216
PPP1R14C	chr6:150663051-150663110	up	3.9542					HINT3	chr6:126340620-126340679	up	1.7966
THC2368590	chr6:151014362-151014303	up	1.1187					A_24_P126902	chr6:127046529-127046596	down	1.5008
THC2385462	chr6:151066275-151066334	up	0.6172					LOC285733	chr6:131197987-131198046	down	1.2063
PLEKHG1	chr6:151256336-151256395	up	1.8938					CRSP3	chr6:131949594-131949566	up	2.2364
A_32_P167212	chr6:151771096-151771037	down	1.8938					OR2A7	chr6:132063592-132063533	up	1.2063
A_32_P136800	chr6:151815829-151815888	up	3.9542					AF075045	chr6:132836682-132836741	up	1.2063
THC2377770	chr6:155225988-155225929	up	1.5720					TAAR1	chr6:133008007-133007948	up	1.5008
FOXC1	chr6:1557279-1557338	up	5.0214					VNN1	chr6:133046137-133046078	up	2.6542
THC2316420	chr6:156977171-156977112	up	4.4570					PHACTR1	chr6:13384150-13384209	up	4.2531
ZDHHC14	chr6:158064878-158064937	up	2.9929					EYA4	chr6:133892056-133892115	down	2.6542
SNX9	chr6:158335734-158335793	down	0.0000					THC2438819	chr6:133894789-133894848	down	3.6893
TCTEL1	chr6:159028152-159028093	up	3.4590					FOXF2	chr6:1340385-1340444	down	0.0000
CF527929	chr6:159028176-159028235	up	2.5702					FLJ35700	chr6:134259150-134259209	up	1.5008
LOC202459	chr6:159233341-159233282	up	2.2352					ALDH8A1	chr6:135281138-135281079	up	0.9216
THC2448349	chr6:160038579-160038520	up	0.6172					MYB	chr6:135581916-135581975	down	1.7966
A_32_P80295	chr6:160147507-160147448	down	0.6172					AHI1	chr6:135648205-135648146	down	2.2364
SLC22A1	chr6:160531296-160535028	up	0.6172					THC2428671	chr6:136620254-136620195	down	0.6084
SLC22A3	chr6:160843839-160843898	down	5.0214					IL22RA2	chr6:137506980-137506921	up	0.6550
PLG	chr6:161125480-161128334	up	2.9929					THC2313352	chr6:138271866-138271925	up	2.6542
PARK2	chr6:161740248-161740189	up	0.2593					PBOV1	chr6:138578834-138578816	up	0.9216
GMPR	chr6:16398745-16398804	down	4.4570					KIAA1244	chr6:138697177-138697236	up	1.2063
CCR6	chr6:167522927-167522986	down	3.4590					AK123750	chr6:13895686-13895627	up	4.2531
C6orf123	chr6:168006612-168006553	up	5.0214					C6orf115	chr6:139406036-139406095	up	3.6893
TCTE3	chr6:169969155-169969096	up	2.9929					AW844496	chr6:139735925-139735984	up	2.6542
TBP	chr6:170799273-170799332	down	4.4570					BC039503	chr6:140222217-140222276	up	1.7966
THC2378378	chr6:20509078-20509019	up	0.7546					FLJ39824	chr6:141944610-141944551	up	0.6550
ALDH5A1	chr6:24644848-24644907	down	2.9929					AW833935	chr6:143273793-143273852	up	1.5008
SLC17A2	chr6:26021499-26021440	up	2.5702					THC2304714	chr6:144193565-144193624	down	0.6550
HIST1H3A	chr6:26128860-26128919	up	1.1187					STX11	chr6:144550391-144550450	up	0.9216
HIST1H4B	chr6:26135187-26135128	up	0.3931					EPM2A	chr6:146097573-146097514	up	0.9216
HFE	chr6:26195524-26195583	up	4.4570					SHPRH	chr6:146266241-146266182	up	1.7966
HFE	chr6:26195524-26195583	up	2.2352					GRM1	chr6:146800147-146800206	up	2.6542
HIST1H4C	chr6:26212447-26212506	up	0.5036					BC043173	chr6:147753207-147753266	down	2.2364
HIST1H4D	chr6:26296990-26296931	up	0.2593					RAET1E	chr6:150301915-150301856	up	2.6542
HIST1H3E	chr6:26333545-26333604	up	3.9542					C6orf71	chr6:150817418-150817477	up	2.6542
HIST1H3F	chr6:26358626-26358567	up	3.9542					A_24_P409750	chr6:151241134-151241193	up	3.6893
HIST1H4H	chr6:26393535-26393476	up	3.4590					AKAP12	chr6:151766928-151766987	down	1.5008
CR593845	chr6:26430150-26430118	up	4.4570					ESR1	chr6:152221162-152221221	down	2.6542
BTN3A2	chr6:26486236-26486295	down	1.8938					ESR1	chr6:152221162-152221221	up	1.5008
BTN3A2	chr6:26486236-26486295	down	0.3931					SYNE1	chr6:152782226-152780578	down	1.5008
BTN2A2	chr6:26502005-26502064	down	0.2593					MYCT1	chr6:153135466-153135525	up	4.2531
BTN3A1	chr6:26522722-26522781	down	0.1129					VIP	chr6:153169410-153169469	up	2.6542
BTN3A1	chr6:26522722-26522781	down	0.0000					BC033996	chr6:15356094-15356035	up	4.2531
BTN3A3	chr6:26561349-26561408	down	0.1916					OPRM1	chr6:154504442-154504501	up	3.1237
WRNIP1	chr6:2731501-2731560	up	5.0214					A_24_P831005	chr6:154990189-154990130	down	0.6550
ZNF184	chr6:27527023-27526964	down	4.4570					RBM16	chr6:155246624-155246683	down	0.1872
THC2276547	chr6:2777714-2777655	down	1.5720					RBM16	chr6:155246624-155246683	down	3.1237
SERPINB1	chr6:2778922-2778863	down	2.9929					ARID1B	chr6:157191310-157191369	up	1.5008
HIST1H4L	chr6:27948987-27948928	up	0.7546					ZDHHC14	chr6:158037227-158038705	up	1.2063
ENST00000244491	chr6:28040944-28041003	up	2.5702					SERAC1	chr6:158502887-158502828	up	1.5008
ZNF435	chr6:28205242-28205301	down	2.5702					GTF2H5	chr6:158583620-158583679	down	2.2364
LOC222699	chr6:28293777-28293718	up	2.9929					BF826743	chr6:158586422-158586363	up	0.9216
ZNF307	chr6:28321076-28321017	down	0.1129					THC2443102	chr6:159557358-159557347	up	4.8073
SERPINB9	chr6:2835751-2835692	up	2.9929					THC2448349	chr6:160038549-160038490	up	3.6893
PGBD1	chr6:28377624-28377683	down	0.7546					SOD2	chr6:160083025-160082966	up	1.7966
ZNF323	chr6:28401075-28401016	up	3.9542					SLC22A2	chr6:160608696-160608637	up	1.2063
ZNF306	chr6:28441949-28442008	down	3.9542					LPAL2	chr6:160870034-160869975	up	2.2364
SERPINB6	chr6:2894270-2894211	down	0.7546					LPA	chr6:160936930-160934240	up	1.5008
SERPINB6	chr6:2894270-2894211	down	0.0000					PLG	chr6:161144622-161144681	up	1.7966
NP103207	chr6:29213992-29213933	up	1.5720					AF130093	chr6:161469354-161469295	up	1.7966
OR2J2	chr6:29249811-29249870	up	1.1187					AGPAT4	chr6:161557120-161557061	up	2.6542
DKFZp686I15217	chr6:2935582-2935641	up	3.4590					PARK2	chr6:162445599-162445540	up	2.2364
OR5V1	chr6:29431446-29431387	up	2.9929					PACRG	chr6:163480786-163480845	up	1.5008
OR12D2	chr6:29472645-29472704	up	3.9542					THC2375527	chr6:163573121-163573096	up	3.6893
DUSP22	chr6:295182-295241	down	1.5720					PDE10A	chr6:165715432-165715373	up	1.5008
HCG4	chr6:29867319-29867260	down	0.6172					THC2401081	chr6:166286120-166286061	down	4.8073
RNF39	chr6:30146764-30146705	up	2.2352					CR618615	chr6:166323620-166323561	down	0.1872
TRIM31	chr6:30186429-30186370	up	1.8938					CR618615	chr6:166323620-166323561	down	1.5008
TRIM39	chr6:30419253-30419312	down	5.0214					T	chr6:166544833-166544774	up	4.8073
MRPS18B	chr6:30702070-30702129	down	3.4590					AK000257	chr6:167733963-167733904	up	2.6542
AB011149	chr6:30750182-30750123	down	0.1129					THC2430605	chr6:168188216-168188275	up	1.7966
FLOT1	chr6:30816947-30816498	down	0.3931					FRMD1	chr6:168275855-168275796	up	0.9216
PSORS1C2	chr6:31213601-31213542	up	0.7546					ENST00000355855	chr6:169067995-169067936	up	2.6542
TCF19	chr6:31239778-31239837	down	4.4570					ENST00000355855	chr6:169067995-169067936	up	1.2063
POU5F1	chr6:31241706-31241423	down	0.3931					A_24_P657629	chr6:169613758-169613803	up	1.7966
POU5F1	chr6:31241706-31241423	down	2.5702					A_32_P145159	chr6:169923996-169924055	down	0.2839
POU5F1	chr6:31241706-31241423	down	2.5702					PHF10	chr6:169925208-169925149	down	1.5008
MICA	chr6:31488154-31488213	down	1.1187					PHF10	chr6:169925208-169925149	down	0.3664
THC2285364	chr6:31553692-31553751	up	1.5720					BF593129	chr6:169933468-169933409	down	0.3294
MICB	chr6:31583164-31583223	down	1.5720					C6orf70	chr6:169993731-169993790	down	0.0000
MICB	chr6:31583164-31583223	down	4.4570					C6orf70	chr6:169993731-169993790	down	4.2531
BAT1	chr6:31612339-31612280	down	0.1916					PDCD2	chr6:170809854-170809795	down	2.2364
ATP6V1G2	chr6:31620311-31620252	up	2.9929					THC2374690	chr6:170949047-170948988	up	1.5008
LY6G5B	chr6:31747623-31747682	up	0.1916					RBM24	chr6:17392871-17399974	up	3.1237
[truncated: 4,114 more rows]
